# Supplementary material for: Mitochondrial genomics of human pathogenic parasite Leishmania (Viannia) panamensis
Source: PeerJ. 2019 Jul 2;7:e7235. doi: 10.7717/peerj.7235 (PMC6611448; doi:10.7717/peerj.7235)
Supplement: File S3 [file peerj-07-7235-s003.fasta]

>contig02565  length=702   numreads=5
catacagaaaccccgttcaaaaaatagcccgaaaatcgCtATTTTTGGCCTCCCCGTGcA
CAATTAGGGgTtGGTGTAAtATAGTGGGGcGCGCACCTCGACTCGGGCTAGctcTCgTGG
GACTAGGCCTCTtAGAGGCTTGATTTTACGGATTTAgTTTGAACACGCAATAAaTAAACT
TGCTATGATAcTATATTAATAACTCTCTACTTTACATCTAATATTAGCTTtAaTTTtAGT
AATAATAgTTGTTCTGATACGGTGCTAGTTCATTGCGATAATATATAGTTtGTTTtAATG
TTATATCATGTATACTATGTGTCTATACTCTATTCTCTATTATACCATGATTATCCTCTC
GCATTACTAGATATTCATAATATAACTGCTTTGTAATATATATTGTGCTAGTTTAAtGAT
ACTATTTATTACATTATAACGTTACTAATGCTTTACTATTATTACTTTGATTGTTATATT
TCGATACTAGTTTTACTATATAACACTGATTACTACTCTATGTtATTTGAATTTTACTTG
TGCAATAAACGAACATTGATTGgAATATAATtACATGgTTAGTGTTAATAGGTTTGGATT
AGAGTTTTGCATAATATtATTTTtATTTACTCgTGTCTTACTAGTCTATAAtCTTTTTAT
TATTTttATAAaTATCTgAAaTTTGGCTaTAAAaTCGTACcA
>contig02576  length=748   numreads=52
TTTTtATTTTACTAGATTTTGTTTACTATATGTTTTATCTgAGTTTGAACTGGATTgACG
CTAATCAgTgTTACTATGTGTTCTGATCAATATtAAATTTATAAATAACATTATAATTAA
TTTaGttGTTACGGGTTACATGTTTTTAATTTTGTGAATTTATCATCAAAAATAGGgcTG
AAaTTTTACTCCCCGACATGCCTCTGGGTAGGGGCGTTCTGCGAAAaTCGatttttGGCA
TACAGAAACCCCGTTCAAAAATCcCCCaaatttCaCGTTTTTTGGCCTCCCCGTGCACAA
TTAGGGGTTGGTGTAATATAGTGGCccGCGCATCtCGTGTTGAGCTAGGTTCGATAAAAA
TAGGCCTCTTAGAGGCTTGTTTTATCATCGCTGACATGgAaCAACATAAAATTAATTATT
TAGTTAGATTTGAtaTAGAgTTATTAATAGTTTGGATATAAATTATATTTTATTAACAGT
TTTAATATTaTGTtACTTCAATTAGTTCTCTATTTATAAAATTATATTAGCgcTGTATTA
GTATAGTTAttggCTGTGATGGgTTTATAATATTATCTAATAGTGTTCGCTGTGTTACAT
ACTATAATACTAGCAATTACAATATATTCTAATATATGTTACACTCATTACTATACTATT
ACACTGGCTATCTATAAACTTTAGgTTAGTGTTAATAaTATTGTTATTGTggTGATATAG
ATAATTTAACTTTTtgTTTGtAATATAA
>contig02583  length=749   numreads=106
CTGCACTGTTATAGTATTGGTTAGAGGTGTTATTAGAATATCATAGAATATATTAATATT
AACTTATATTATACCTAATTTGACACTAACATAGCTATAATGATAACATTGACGTATATA
AAATTGTAATAGTTAGTAATAGTTATTATGTTTAATAAATTTTTATTATTAGCTTCACTC
TGTTATTATATACTCACATTAGTTCTATCTTTTTATCTATGTCGTAGTTATGATTGGAAC
TTGTAATAGTTTCATTTATAAATTTAAATACAAACTTTATTCTAACATTAGCTATTGATA
ACTCTATTACACTGTGTTAGGCTGCAATAAAATTATAAaaaTTAATAAAAATGGGGTCAA
ATTCGTACCACCCGACATGCCTCTGGGTAGGGGCGTTCTGCGAAAACCGGATTTTGGCAT
ACAGAAACCCCGTTCAAAAAATGCCCGAAAATCGCTATTTTTGGCCTCCCCGTGCACAAT
TAGGGGTTGGTGTAATATAGTGTGGGGTGCGCTCAGTTTTAGGCTAGCTCCTCGGAAAGT
AGGCCaCTTAGAGGCTTGATTTTTAATTTTtAAATTTTTATTCTAATATTGACTTTAATG
TTAGATTTAAATTAGATTTTAATATAGATTTGATGAATATAAAGTTGGTAATGCACTGGG
GCTATAAATTTGTTATTGATAATTAAATATTAATGTTATTATAATTCTATTACTTGTTAT
ACTCTGTTTATGCTTATTATAGCTCTACT
>contig02584  length=750   numreads=65
TAATAAAATAATAATTATACTAGTACTGATAAGTATAGACTAGTAACAAGATATAATAAC
AATGCCAGCGTATTAATAGTTAAAATTAAATAAAaTTAATAAATATCAATTTAAAAATAA
CATTAATTCAACTCTAATGCGAGTTTAGTTAGAAACACGCGTAACAAGCCTCTAAGAGGC
CTATTTCACGACATTCTAACTCTAGCCGGGGTGCGCGGCCCACTATATTACACCAACCCC
TAATTGTGCACGGGGAGGCCGAAAAACGCGATTTTtGGGGTATTTTtGAACGGGGTTTCT
GTATGCCATTTTTGCGATTTCGCAGAACGCCCCTACCCAGAGGCATGTCGGGTAGTACGA
TTTTATAGCATTTTTtGGAACTATAACGTTGTATCTCATGCATCATAACACGCAAGTATA
AATTATTTTTATTTTTAAATTAAACTCTAATGATACAAATTATTAATTACTGTCAAACAA
ATTTAGTTCTAATCATAGCTAAGTCAGTGAAGTAATAAGATTATATTTAATTAAATCAAT
ATTATTATTTATTGCGCATATATAAAACTATTATTATTATAAAATCAGAACTATTCATTA
TACTATATCATTATACTCAATGTCACTAACTCTAATACTGTATTATTACGTAACTGCAAT
TAATATTAATATAAAAGGAGCTATATTATTGATGTAACGAGTAACATGCTAATGATAGTA
TTATTATATTCTAACACGGAACTATATAGA
>contig02590  length=762   numreads=13
TTTTGAACGGGGTTTCTGTATGCCATTTTtCGGTTTTCGCAGAACgCCCCTACCCAGAGg
CATGTCGGGgAGTACGATTTTtATCAATTTTTTAAAATTTATAATGAGTCATTAGAGGCa
aTAACaaGCATAAAATCCAAATTTATTTTCTAATtAAatATTTTATtATAAaCAAAAaTA
ATtAaaTTAACAAATCAAATATTTCTAATAGTAAGCGACAGGTAATGTAATGTTTCGAGC
CACGTTAATAAAAATATAAATTATAGTTTAACTAGTATTAAAaTGTTATAGTTATCAaTC
AATAATAGTAAAATATTAGCTCAaTGAAACTAGTAACGTATAGATAGTTATAATCGATAT
AATACTATAAAATACAAGTTAATATTAGTTACAACATATATTGTTAGCCCTATTTtGAGC
TACATCAGTATAATACACGGAACATTATAGAaCTGTATATAGAGTAATAATAATtATATG
TAATAACAAACTAGTAACAAGATATAGTAATATCATAGTCTAATTAGTAACGAATCAAAG
CTATTAATATAAAATAACATTTAATCAATTATAATAATTAAAATAAATATTAAATCAAAG
CCTAAAATAAGTCATCTCCAAAACAATCTTAAACCGCGAGAAACAAGCCACTTAGAGGCC
ATATTTTCATGACCCTAACCCAAGTCGGGGAGCGCGGCCCACTATATTACACCAACCCCT
AATTGTGCaCGGGGAGGCCAAAAAaCGCGATTTTCGGGCAAT
>contig02593  length=749   numreads=39
ATTTtATCATCAATCTAGTTTTAAATCATACGTGACATTTCCGTAACACATATAGTTACC
ATCATTAGCATTATCAGATAAAGTATAACCCTAAGAGATAGTAATAGTGTGAGTTAGTAT
CATTATATATCTAATATAAATATATTCTATATCAGAGTACACGGTATAACACCGTAGAGT
TATATAAACTTGAGCTAATAACTATGCTAATGAATAGATGCAACATTGACTATATGAAAT
AATATAATTGCAAAcAACATAaCAAATCCcATCTAAaTtAAATtCTATAaTAAATcAATA
TtAATATAaCCAAATTAAACTtCAAAATAAATTAAAATTAAATCTCTAAACAGCAATAAT
CCCAACACCAAAATTAAAATCGAAATTTATAaGGCCTtAGAGGCCACTTTtATGCGTTTC
TAACCTGAGCTGGAaTGCGCGGCCCACTATATTACACCAACCCcTAATTGTGCACGGGGA
GGCCGAAAAACGTGATTTTtGGGGTATTTTtGAACGGGGTTTCTGTATGCCATTTTTCGA
ATTTCGCAGAACGCCCCTACCCAGAGGCATGTCGGGGAGTAAAATTTGGAGCTGATTTTT
CACGAATTTATAAAAATATAATTTCACTATAGTCACATCATAACGTTGTAACACACAAAA
TTATTCCGTAACTATATTAGCTACTAATGAAATAAAAACGCAAAGAATAATTATCACGAG
TATAGATATTAATAATATTATTAAATTAT
>contig02597  length=748   numreads=46
AGTATCATTAAGCTTATAATAGTACTAATTAGATTACAATATAAAAGCAATTGATATTAT
AATGAGAGTAGTAACCATGTAATAGACAGTATAGTGAGCGCAATAGATAAAATTATTAAA
CTATATTTATAACTATGTCAATATGATAAGCAACTATACATCAAATAATAACATTCCATT
TAATTAAACATTTATATTACTCAAACTAGCTAATACAAACTAGCAATAGATAAAAATTTA
ATTATTAATGAAAATAATATTCTAAACCAACCATAAAACTCGAAGTTAAAATCATAAGGC
CTCAGAGGCCACTTTTTATTGAAGCCAGCTCGAATCGGGGTGCGCGGCCCACTATATTAC
ACCAACCCCTAATTGTGCACGGGGAGGCCAAAAAACGCGAATTTTGGGGTATTTTTGAAC
GGGGTTTCTGTATGCCATTTTTCGGTTTTCGCAGAACGCCCCTACCCAGAGGCATGTCGG
GGAGTAAAATTTAACCCCCATTTTTAAGATAATTTTATAAAATCATTGAGCCATTAGAGG
CATAACACCATTAATCTATAAATTTTATTTTACCCTTAGCAATAATATTTTATTCAAGTT
AGCCAACTATTTAAATACGCAACGAAGCATAAATATAAATAAAAATATCAAATCAATTAA
ATTAATAAAAAGTATAATTAAATTACCATGTCAAAATAAAGTTTATCACCTATCAATAAA
ATAGTCAATGAAGCTAGTCCAATGTTAT
>contig02602  length=749   numreads=17
tAATTTACATTACACTATTCACTTATCTATACTTTGTTTGTTACATTGTAGTTCTATGTT
TGTGTATAAGGTTAGATTAGACAAAGTTCTGATTATAATATAAAATTATTTTTtATAACA
CAAATAAAACTTATGCGTATCATATTTATAAATTTCCAAAAAAGTGGGGgAAAATCGTAC
CACCCGACATGCCTCTGGGTAGGGGCGTTCTGCGAAAACCGAAAAATGGCATACAGAAAC
CCCGTTCAAAAAATGCCCGAAAATCACGTTTTTtGGCCTCCCCGTGcACAATTAGGGGTT
GGTGTAATATAGTGGGCCGCGCACCCCGGcTCGGGCTAGGATCGTAAAAATATGGCCTCT
AAGAGGCTTAAATTTAAAAATTCTGGCTCATAATAGGGGAATTGAGTTTGATAATTATTA
AGTTTGTTTTGATATTAAaTATTTATTATTTTtATAATTTAGTTTAATAATAGCGTGGAG
TTAGTATTGATATAGACTAGTtAGTTACATTGCTAGTTAATTATAGTAATTATATTTAAA
TATATAGTGCACTATTAGACTATAACGTTACCGGTGTTAGACTGTAATAATAGCTTCGAT
AATAGCAGAATATATTAGTTGTAACATATGTTATTTGATAATTTtAACTTTTTtATATAA
CTATAACCTTACTATGATACGCTAGCATTGATATAACTATACTGTGTTAATTAGATTTAA
TAATACTGAATTTATTGTTAATATATTAt
>contig02608  length=748   numreads=119
AAAAAaTAATTTAATTTTTATTTTAGTGTTTTAGTGGCCTAAGGAGTCGAGTCATTACCT
TATAAAAATGGGTCAAAATCGTACCACCCGACATGCCTCTGGGTAGGGGCGTTCTGCGAA
AACCGAAAAATGGCATACAGAAACCCCGTTCAAAAATTGCCCGAAAATCGCGTTTTTTGG
CCTCCCCGTGCACAATTAGGGGTTGGTGTAATATAGTGGGCCGCGCACCCCGGGCTGGGT
TAGGATTACGTGAAACTGGCCTCTGAGGGCTTATGTTTTTAAGGATTGGAATAAAATTGG
GGTTAAATAAATTTAATTGTTATTTGATGTTATATTTAAACGTTATTTGATAGATATTAT
ATTATTTAGTTACTACTATATGACTGCTCGCTAACGATATTATAATAGTTCAATACTAGT
TTTGTTAATATGTATACAATAATAAAATTACTATTATATAGTTTTAATGTTACACTCAAT
GATACGTATAGATAGACTAGTAATATCATAGAATAAGTTATGTTGTAATATATTCTGTGC
TATTATAACACTATTAGCTCTATTACTACATTGAATTTAATTTTATACTAATACGTTACA
TATAATTATAGTTAAATAACATGTATAATAATTTTTACTTTTATTGTGCTGTTACTATTA
GATCACTTATACTGTTCTCATATTGACTAACTTTTTGTTGATAATATTAGATTTAATGCT
CGTGTGTTACGATGTTTGAAGTGTTAGC
>contig02610  length=747   numreads=25
TGTTATTATATGGATTAAaTGTTATTTATTATTATAATTTTATATCTACTCGCTTGCGAT
ACTATACTGGCTTAATACTAGTTTCATTATTTtATAAATATAATTTAATTAGTATAATAC
AGCTCTAACGTTACTATCATTGATATGGATACTTGAGCTAATAATATCGTAGAATAAGTT
ATATTGTAATATATTCTATGGTGATACATTACTATTAGCCTATTACATTGTTAATTTATA
ATTttATACTTGCACTGTGTATGCTATCATAGTCCAACTATTAGATATAATGATTGTTTT
GATAATACTGCTTACGATAGATAATTATTTACACTACTCTTATACTGATTAACTTTTTGT
TGATTACAATGGTGTTACTGGCTACACTTTAATTAAATTTTtATATTACATTTAATGATT
ATTTTTAGATTTAAAGTGTTATTGTTGCCTAAGGAGTCGAGACGTTACCCGTGAAAaTAG
GGTCAAAaTCGTACCACCCGACATGCCTCTGGGTAGGGGCGTTCTGCGAAAACCGAAAAA
TGGCATACAGAAACCCCGTTCAAAAATCCCCcAAAATTCGCGTTTTTTGGCcTCCCCGTg
CACAATTAGGGgTTGGTGTAATATAGTGTGGGGTGCGCTCAGTTTTAGGCTAGCTCCTCG
GGAAATAGGCCTCTAAGAGGCTTGTTTTTtGATTTTAAATTAAACTAGAATAAAATTGAT
TTtAAATTAATATTTGATTGGAATTAA
>contig02615  length=737   numreads=26
AaGTTAGAATTATTAAAAACAAGCCTCTAAGAGGCCTATTTCCCGAGGAGCTAGCCTAAA
ACTGAGCGCACCCCACACTATATTACACCAACCCCTAATTGTGCACGGGGAGGCCAAAAA
ACGCGATTTTCGGGCTATTTTTGAACGGGGTTTCTGTATGCCATTTTTCGAATTTCGCAG
AACGCCCCTACCCAGAGGCATGTCGGGGAGTAAAATTTAATGCCCAATTTTGATGATTTT
tATAGTTTAACAAAATAATAACAAAGATTATGAAACTGTCAAATCAAATTTAAACTATAC
ATTAGAATAACAATTTAGCAAAGTTTATTATCCACGTAATAGCACGAATCATAAGCATAG
AAACATATATAAATCAATTTTATAAAATAATAATTATTAACTCTAATATTAATTCTATCT
CAGTGTATCATTATTAACAACGCTAGTAATGTATAGTTTTATTAAATAGTTCAATGATTA
TACTAGACATAATACTACTAATATAAAGGAGAAGTTATATTATATATGATATTAGCGATA
ATGAGAGTATAATAGAGATAGTATAGATATCAAAGCTGTATAGTTAACATTACcATAATA
TAAACTAGCGAGAACTGTATTGAGTATATTTATTAAATAATATTTATCATATTCACTAAC
TAATAACACTATTAACAAAAGCCAATCATTAGTTATAAATTTAAATAAATATCAATATAG
TAAATAAAATTAGTTCc
>contig02632  length=738   numreads=42
CTCTCGTGAAACTAGGCCTCTTAGAGGCTTGATTTTATATTTCTAAATTATTTTTATTAT
TTGTTTAGAATTTTAGTTTTAATGCCGTAATTGAACTAGTTTGTTGTCGCTACATTGACT
AGTATCACATTAGATTTGATATTGTTATAAATTGGTTATTATATGTAACTATTTAGTTTT
ATATTTAAATAATTATTAGAACACATACGTTACCGGTGATATTATGAGTTTGGGTAGATT
TAATAAAAGTGGCATAATATAACATAGAATATATTACAATTAGTAATAGGGCTGAGTGGT
TACTATAGTATAATGATAATGGAACGCTAATAACTATAACTTTATAATTACTCTTATCTT
ATTACTGGTTTAATAGCTCTCCACTTTACTATGATTATAAATATCACTTGCATTTGTATT
CCAATTCTTTTGTATGCGCATACATTACTATATTATTTTATTAAAGTTAGATTACATGTA
TTACTGGCAATAGAGGCATATTAACGTTATTAGTGTATTGATGAAAATAAATTTGCATTA
CTCGTTCATAATTTCATAAAAATAGCTCCAAAATCGTACCACCCGACATGCCTCTGGGTA
GGGGCGTTCTGCGAAATTCGATTTTTGGCATACAGAAACCCCGTTCAAAAATTGCCCGAA
AATCACGTTTTTTGGCCTCCCCGTGCACAATTAGGGGTTGGTGTAATATAGTGGGCCGCG
CACCCCGACTCGGGCTAG
>contig02643  length=750   numreads=199
GATATTACAACTTTGATATGTGTTTGAATATTTATAATTTTGTCTGAAAATCAGCTCCAA
ATTTTACTCCCCGACATGCCTCTGGGTAGGGGCGTTCTGCGAAAACCGAAAAATGGCATA
CAGAAACCCCGTTCAAAAATTCACGAAAAATGCCGTTTTTTGGCCTCCCCGTGCACAATT
AGGGGTTGGTGTAATATAGTGGGCCGCGCACATTTTCTCGAGTTAGGATTTTGGAAAACA
AGCCTCTAGACCCTTATGTTTTTGTGATTCTAAATTTTAGACTTATATTTGATATTTAAA
TTGGTTTTAGATTAGGATTAAGATTAGTTTTGGATTTATAGCGTTGATAATATTTAATTT
TATTTGGAACTAGTTTTGTTTTCTAATTTAATAAATAATTTAATTCTAATGTTATAGCCG
ATTAACGCTACTACTGCTATTACTGGTATTGTCGCTAATGTTATAATACTGGTTAGTAAT
ATGTATACTCTCCCTTTAATATCAGAATAAGTTGTAATATATCAGTAATGAGTCGATACA
TAACTATATTCAATGATAATACTACACTAGCTTCATTATGCATAATAGTAGTGGTATCGA
TAGCTTTGATTGTATATTGTATTTTATAATTTTGATTTATAATTTTACTACGCTTTATAC
TATTCTATTCTAACTTTGATTCTACTATGTTACACGCATTAGCCACTAATAATGTTTATA
ATATAATCACTAATGAGTTAATTATTAAAT
>contig02650  length=742   numreads=34
ATATGAATTAATTTATGTTAAACTTATATTTATTCTTATTACCAAACTAACCAGTGTATC
GTAGTAATAACATTGTCAATAAAATAGTTCTAATTCCATAATTATAGTTTAACTGTGCTT
ATAGATACCATATTAACTAGATATTAGTTACAACTTATATTATATTGTATTACTAACGAT
AAACTAGTATAACACCGCGACACATAGTAACGATAGATCATAGTTGTATTAAATTTATGA
TAACAGTAAAATAATATTATAACGCATAACAATAGTTTAACTTATCGTGCACTAATCATA
TTAATTCAGTAATAAACCAGCCAAATAAGTTTAATAAAAAAaTAAATTAAATGTGAAATA
TTAATCACAATATCCATAACAGCGTAGAAAaTAATTTtATAAGGCCTTAGAGGCCAGTTT
CTCGACATCCTAGCCCGAGTCGAGGTGCGCGGCCCACTATATTACACCAACCCCTAATTG
TGCACGGGGAGGCCAAAAAACACGAATTTTGGGGTATTTTTGAACGGGGTTTCTGTATGC
CATTTTTGCGATTTCGCAGAACGCCCCTACCCAGAGGCATGTCGGGTGGTACGATTTtAT
TGAAATTTTATAGCAATTTAATAAATTTACCAACACTATAGTCACATATAACGTCGCGTA
GTGTTACTATCATTACTACTAAATATTAGCTAAGGTAGCAGTGTAATACCAATAATAACA
CGAATCATAAACGTAAAGATAT
>contig02653  length=739   numreads=29
GATAATGTCGCGCATATAGTTTTGAATAATCTTTAATAAAATCATAAAATTTGGGATAAA
ATCGTACCACCCGACATGCCTCTGGGTAGGGGCGTTCTGCGAAATCGCAAAAATGGCATA
CAGAAACCCCGTTCAAAAATACCCCAAAAATCACGTTTTTCGGCCTCCCCGTGCACAATT
AGGGGTTGGTGTAATATAGTGGGCCGCGCACAGCCTTCAGAGTTAGAACGCGTGGAACTA
GGCCTCTTAGAGGCTTGATTTTATGATTTTAAAATATTTAACTTGTTATTGACTTTAAAT
TGACTTATAATTAACTATTTTtATTtATGGTGTTATATTTTAATTGAAGTGTTCGCTAAT
CTAGTTCACAATTATAAAATATATAGTTTAATTATTGAATAGTTATAGTTTATCAATACA
GTCAATATTATATAATCATCGCTATACATTAATGCTATTACCcGTGTATTATGATGTATA
TGGTTACAATAGCAATTACAACTTATTCTGTACTAATATGATACTAACTATATTACTCTA
TGATACACTATGATAACACTACATTAGATATATAATAAGTATAGACTGACATTGTTACGT
ATGCATACTAATAAATTTGATTGATTGATAATATGATTAACTATAAACTCTGTATTAAAC
TTTTAGAACTCTTCTATTAAATCTTTATATGCTAGTTGATATTTAAATTTATAATTTAGT
AATTTTAATTTTAGTGTTT
>contig02700  length=737   numreads=85
AATAAAATTAATATAATCATAAACTAAAAATAAAAaTAAAACGAAAATAATTTAAAACCA
AATTTATAAGCCTCTAAGAGGCCTAGTTTTACGAGAGCTAGCCCGAGTCGGGTGCGCGGC
CCACTATATTACACCAACCCCTAATTGTGCACGGGGAGGCCAAAAAACGCGATTTTCGGG
CAATTTTTGAACGGGGTTTCTGTATGCCATTTTTCGAATTTCGCAGAACGCCCCTACCCA
GAGGCATGTCGGGTGGTACGATTTTGACGTGATTTTCCAAGAATTTATAAATTTATAAAA
AATAAATAAACGCATAACACTACCACATGATAACCCTCTAAGGGAACTTTATTAAATAAA
ATTAAATATATTACTAGACATAAAAGCGTAACATTCAAACCTATAACGAAACAAGCTTAT
GATTATAAAGAGAGCTCTGAAAGATATTTTATTGAAGAACTAATTATACTAAAATTGTAT
ATCATCAATGTATATAATCATAACCGTGTAAGTATAGTAACATTGTTAGTATAGCCATAG
TATTACTAGTATAATATATATTGTAATTGATATTGTTCCATATAGTACCATAATGACAGC
CTCATATCAGTACTATTACGCAATGCGTGTACTATAACAAGTATACTAACgATATTATTA
TGAATAGTGCACAATATTATTACAACTATGAAACTATATTCAAATTAAATATCAAACTAC
ATCAAACTAGAGAGATC
>contig02710  length=738   numreads=14
AAAATTGAATCTAATTAGAAACAATATAACACACTAGtCTATAGCTAATAAaTTTAAAaT
AAAAATtAACTTATAaTCAAATCAGATATCAAATAGCAGTGaGAAAATTTAAAAATATAA
AATCAAGCCTCTAAGAGGCCTACTTTATGCATCCCTAACCCAGCCCTGGGTGCGCGGCCC
ACTATATTACACCAACCCCTAATTGTGCACGGGGAGgCCAAAAAACGTGAAAaTtGGCCA
TTTTTtGAACGGGGTTTCTGTATGCCAAAATCCGGTTTTCGCAGAACGCCCcTACCCAGA
GGCATGTCGGGTGGTACGATTTTTAGCCAATTTTTATAATTTTATAAATTCATTGCAGCG
TAATAACACAGCTATTAATAAATTTTATTTtCAAATTATTATTTAGTAAAAGTAAAGTTT
AATtGTAGCGGAACAATCTAATTATTAAATTATTGAAATAAATATTATAAATAAAATTGA
AACTAATTAAATTAAATAATTATAAAATCAAAAGAATACATTAACTTATAAAATTACTAA
TAAACTATTACAACTATAGAGCTAATGTTAGAGCTATGATAGTGTTATAATTAGAGATAA
TATCAGTATAGAATAAGTTGTAATTAATATTATATCCCTATGGAGGCTAACACTAGTAAC
ACACTAGTATAACATCCcTAGTtCAGTTATAACATTAAAACTAGTAATATTAAAATAATA
AAAACTAATTTAATTATT
>contig02715  length=740   numreads=22
GGCCTTATAAAATTGGAAATTAAAATTGATAACATATAATTATCTTTTAGATTGGTGTTA
TGATGTTTTTTATTTATTTATTTATTTATAATTGTGCACCGGAATTGATTTATTAGTAGA
CTGTGGTTAGACTATGTTGGCGGTAATAATATAAACTATCTTAGTACAATTATGATACTA
TGCTACACAGTTCCGGTGTTATATGCTAATGACACTATAAGATACTGGTAATAGCTCAAT
ATATAGAATAAGTTAGATATATGTTATTAGATAATACTACACTTACACATTAACTCAATA
ATAGCGTAACTATGAGATACACTTACATTAATACTATGGTCGTTGGATATGATGTGTTAT
ACTAATTATTCTTAAACATAAATGTATTGACTTGTCTGGTTACTAGCTATACACTGTTCT
TATAATGTTACTAATCTAGTTCATACTTATAAaTTTATACTTGgTCATAATTTAAAaTTA
GTTTGGCTTTAGTGTGTGATTAGTTTTGTTTATCATCGAATAATATTTATTTTTTCAAAA
ACGACCATAAAATCGTACCACCCGACATGCCTCTGGGTAGGGGCGTTCTGCGAAAATCGA
ATTTTGGCATACAGAAACCCCGTTCAAAAAATGCCCGAAAATCACGTTTTTTGGCCTCCC
CGTGCACAATTAGGGGTTGGTGTAATATAGTGGGCCGCGCACACCGGCTCGGGCTAGGAT
GACGTAAAACTGGCCTCTAA
>contig02719  length=750   numreads=96
AGGGGTTGGTGTAATATAGTGGGCCGTGCACTCCGGCTAGAGTTAGAATCGCGTGAAAGT
GGCCTCTGAGGCCTTATAATTTTGATTTTCTAACTTTAGGTGAATAATTATTGATATTTA
GGGAAAATAAAATATAATTAACTTATTTATGCGCTAATCGTTGCTAATTTATTTATTATT
ATTAAACTTTTAATGTTACTAGCATGTTACGTTGTATTATAATTTAATATATTACTAGTT
CCATACTCTATCTTAATACTAGCTCTGTTATACGATAATGGTGCAGCTTATAGTTAGTAA
CATGAGTAGTTAGATATTAATTGTAATATATATTGTATATGTAACATTGAGTAATACTAT
ATTAGCATTTTGGTTATAGATAATGTAGCTCCATATTATAACTTTATATAGTTCTATTAC
GTGATAATAATTATAGTTTTATGTGTATAATGCAATAATAATTTTATAATATTCTTATCT
ATACTTATATTTCGCTATGTATTCGCTAACATTGATTATATTATGTGATATTACTGTTTG
ATGTACTATTATAAAATAATTTTATTAGTAGTAATGAGTCAGTGTGTTACTCACGATAAA
CTTTATAAAATTGGTAAAAATGGGGGATAAATTTTACTCCCCGACATGCCTCTGGGTAGG
GGCGTTCTGCGAAATTCGAAAAATGGCATACAGAAACCCCGTTCAAAAATTGCCCGAAAA
TCGTGTTTTTTGGCCTCCCCGTGCACAATT
>contig02728  length=740   numreads=21
CATTAAAGTATAATAGGCTAGTGTATCTTAGTGTATCATACTAATATAGAATAAAAGGCA
ATTGATATTACATAGTGTCCATATTATTACACAACATTGTAACGCCACAGATAAGCTATG
TGATGTACTGTGTATATAAACATTATTATATTACGTGATTGATAGTAATGCACTAGTAAT
TCCATAATTATAATTCTAAGCaTAATAataTTCTAAAACATAGCGTATAACAGTTTAAAa
TAAAATATAATCTAGCTTTATCATCTAAAATCAATATTAAAACTTtAGTTTCTAAAATtA
TAAGgCcTTAGAGgCcAGTTTCACAACATTCTAGCCCGAGTCGGGGTGTGCGGCCCACTA
TATTACACCAACCCCTAATTGTGCACGGGGAGGCCAAAAATGGGCATTTTCCGAGGATTT
TTGAACGGGGTTTCTGTATGCCAAAATCGCGTTTTCGCAGAACGCCCCTACCCAGAGGCA
TGTCGGGTGGTACGATTTTATTGAAGTTTTTGATGAATTTATATATTTTCTAAAAATAAT
GTTCACATCATAACTAGCTTAATAGAGTTACGTATATTTTtAAATTTATTATTTAGTGTA
ATAGTAGTAACAATGCTACCAGTGTAAGACAAGTTAAATTAGAATTATATAATCAAACTA
TTAAATCATAAGTGTAACATCAATCTAATAATTTATTTTATTGCCACTGTTACAATACAG
TTACTATACATTGTTACTAT
>contig02756  length=739   numreads=13
AACAATATGAATTATAaTTTTTATTTACTACTATAGATTTATGTTTCGCGATTATAACTT
AATTAAATTTAATAAATTGAAAaTAATAATTCTAGTTAAACACTATACTATGTTGCATTA
CGAATTAGAAAATTATCATAAAATGTCAATAAAATCGTACCACCCGACATGCCTCTGGGT
AGGGGCGTTCTGCGAAATCGCAAAAATGGCATACAGAAACCCCGTTCAAAAATACCCCAA
AATTCGCGTTTTTTGGCCTCCCCGTGCACAATTAGGGGTTGGTGTAATATAGTGGGCCGC
GCTCCCCGACTCGGACTAGGATGCTGCAAAAGTGGCCTCTTAGAGGCTTGAAATTATAAT
TCTAGAGTTTTAAGATTAGTTTTGGATTAATAACTTATAATATTAGTTTATTTTtAATTA
TATTCGCTACACGTTTGCTATATTAACTTTTCATTGCTAATATTAGAATTTAATGTTAGT
TCGATTACAGTGTTACGTATTAGTTCTAATAATGACTATATAACTAGCCCTATCAATGGG
TTACTATGTTCACTACGATGATACTCACAATAATAGCTCATAACATATATTTATATTAGT
TATATGGgTAAtACTAATGTTATATAATAGgATAGTTtGATATtATTAGAATTTAGATTA
TAcTTATACATACTtATTATATAATtATTtATTTGCAaCTTTTACTAaCTATTAgCGCTG
TTATTAgCACATGACTAGT
