# Supplementary material for: Mitochondrial genomics of human pathogenic parasite Leishmania (Viannia) panamensis
Source: PeerJ. 2019 Jul 2;7:e7235. doi: 10.7717/peerj.7235 (PMC6611448; doi:10.7717/peerj.7235)
Supplement: File S4 [file peerj-07-7235-s004.xlsx]

## Sheet: Hoja1
Mitochondrial genomics of human pathogenic parasite Leishmania (V) panamensis
Supplementary file 3. Nucleotide composition of minicircles kDNA of L. panamensis
Word	Obs Count Present work	Obs Count Brewster and Barker, 1999	Obs Frequency Present work	Obs Frequency Brewster and Barker, 2002		Word size	2	3	4	5	6
AA	993	928	0.0867628	0.0815251		Total count Present work	11445	11424	11403	11382	11361
AC	531	449	0.0463958	0.0394448		Total count Brewster and Barker, 2002	11383	11362	11341	11320	11299
AG	437	448	0.0381826	0.0393569
AT	1841	1822	0.160856	0.160063
CA	302	301	0.0263871	0.0264429
CC	54	43	0.0047182	0.0037776
CG	149	132	0.0130188	0.0115962
CT	645	652	0.0563565	0.0572784
GA	410	428	0.0358235	0.0375999
GC	231	261	0.0201835	0.0229289
GG	181	239	0.0158148	0.0209962
GT	625	655	0.054609	0.0575419
TA	2098	1988	0.183311	0.174646
TC	319	365	0.0278724	0.0320654
TG	684	766	0.0597641	0.0672933
TT	1945	1892	0.169943	0.166213
AAA	220	218	0.0192577	0.0191868
AAC	139	115	0.0121674	0.0101215
AAG	45	55	0.0039391	0.0048407
AAT	589	540	0.0515581	0.0475268
ACA	144	138	0.012605	0.0121457
ACC	13	11	0.001138	0.0009681
ACG	58	47	0.005077	0.0041366
ACT	316	253	0.0276611	0.0222672
AGA	113	136	0.0098915	0.0119697
AGC	63	96	0.0055147	0.0084492
AGG	43	39	0.003764	0.0034325
AGT	218	177	0.0190826	0.0155782
ATA	761	722	0.0666141	0.0635452
ATC	99	146	0.008666	0.0128499
ATG	217	224	0.0189951	0.0197148
ATT	756	727	0.0661765	0.0639852
CAA	68	49	0.0059524	0.0043126
CAC	70	46	0.0061275	0.0040486
CAG	23	20	0.0020133	0.0017603
CAT	141	186	0.0123424	0.0163704
CCA	8	22	0.0007003	0.0019363
CCC	6	3	0.0005252	0.000264
CCG	12	3	0.0010504	0.000264
CCT	26	15	0.0022759	0.0013202
CGA	27	25	0.0023634	0.0022003
CGC	43	29	0.003764	0.0025524
CGG	15	20	0.001313	0.0017603
CGT	64	58	0.0056022	0.0051047
CTA	315	282	0.0275735	0.0248196
CTC	78	93	0.0068277	0.0081852
CTG	81	83	0.0070903	0.0073051
CTT	171	191	0.0149685	0.0168104
GAA	84	57	0.0073529	0.0050167
GAC	43	46	0.003764	0.0040486
GAG	51	68	0.0044643	0.0059849
GAT	232	257	0.0203081	0.0226193
GCA	49	50	0.0042892	0.0044006
GCC	18	14	0.0015756	0.0012322
GCG	27	31	0.0023634	0.0027284
GCT	137	165	0.0119923	0.0145221
GGA	43	53	0.003764	0.0046647
GGC	47	35	0.0041141	0.0030804
GGG	22	45	0.0019258	0.0039606
GGT	68	106	0.0059524	0.0093293
GTA	142	131	0.01243	0.0115297
GTC	28	34	0.002451	0.0029924
GTG	105	145	0.0091912	0.0127618
GTT	349	345	0.0305497	0.0303644
TAA	621	604	0.0543592	0.0531597
TAC	279	242	0.0244223	0.0212991
TAG	318	305	0.0278361	0.0268439
TAT	879	837	0.0769433	0.0736666
TCA	101	91	0.008841	0.0080092
TCC	17	15	0.0014881	0.0013202
TCG	52	51	0.0045518	0.0044886
TCT	145	197	0.0126926	0.0173385
TGA	227	214	0.0198704	0.0188347
TGC	78	101	0.0068277	0.0088893
TGG	101	135	0.008841	0.0118817
TGT	275	314	0.0240721	0.027636
TTA	880	850	0.0770308	0.0748108
TTC	114	92	0.009979	0.0080972
TTG	281	314	0.0245973	0.027636
TTT	669	629	0.0585609	0.05536
AAAA	56	42	0.004911	0.0037034
AAAC	28	29	0.0024555	0.0025571
AAAG	8	4	0.0007016	0.0003527
AAAT	128	143	0.0112251	0.0126091
AACA	38	21	0.0033325	0.0018517
AACC	1	1	8.77e-05	8.82e-05
AACG	12	9	0.0010524	0.0007936
AACT	88	84	0.0077173	0.0074068
AAGA	8	22	0.0007016	0.0019399
AAGC	5	6	0.0004385	0.0005291
AAGG	9	8	0.0007893	0.0007054
AAGT	23	19	0.002017	0.0016753
AATA	263	197	0.0230641	0.0173706
AATC	17	28	0.0014908	0.0024689
AATG	72	100	0.0063141	0.0088176
AATT	236	215	0.0206963	0.0189578
ACAA	29	22	0.0025432	0.0019399
ACAC	40	18	0.0035078	0.0015872
ACAG	14	6	0.0012277	0.0005291
ACAT	61	92	0.0053495	0.0081122
ACCA	1	9	8.77e-05	0.0007936
ACCC	3	1	0.0002631	8.82e-05
ACCG	4	0	0.0003508	0
ACCT	5	1	0.0004385	8.82e-05
ACGA	10	6	0.000877	0.0005291
ACGC	15	9	0.0013154	0.0007936
ACGG	7	6	0.0006139	0.0005291
ACGT	26	26	0.0022801	0.0022926
ACTA	165	113	0.0144699	0.0099638
ACTC	35	34	0.0030694	0.002998
ACTG	42	35	0.0036832	0.0030861
ACTT	74	71	0.0064895	0.0062605
AGAA	29	23	0.0025432	0.002028
AGAC	13	20	0.0011401	0.0017635
AGAG	24	37	0.0021047	0.0032625
AGAT	47	56	0.0041217	0.0049378
AGCA	12	8	0.0010524	0.0007054
AGCC	6	8	0.0005262	0.0007054
AGCG	6	1	0.0005262	8.82e-05
AGCT	39	79	0.0034202	0.0069659
AGGA	5	0	0.0004385	0
AGGC	22	17	0.0019293	0.001499
AGGG	9	11	0.0007893	0.0009699
AGGT	7	11	0.0006139	0.0009699
AGTA	52	39	0.0045602	0.0034389
AGTC	10	10	0.000877	0.0008818
AGTG	31	49	0.0027186	0.0043206
AGTT	125	79	0.010962	0.0069659
ATAA	280	243	0.0245549	0.0214267
ATAC	108	109	0.0094712	0.0096111
ATAG	98	129	0.0085942	0.0113747
ATAT	275	241	0.0241165	0.0212503
ATCA	40	42	0.0035078	0.0037034
ATCC	1	0	8.77e-05	0
ATCG	12	25	0.0010524	0.0022044
ATCT	43	69	0.0037709	0.0060841
ATGA	70	87	0.0061387	0.0076713
ATGC	26	25	0.0022801	0.0022044
ATGG	31	24	0.0027186	0.0021162
ATGT	90	88	0.0078927	0.0077595
ATTA	328	306	0.0287644	0.0269817
ATTC	42	44	0.0036832	0.0038797
ATTG	110	126	0.0096466	0.0111101
ATTT	276	245	0.0242042	0.021603
CAAA	5	8	0.0004385	0.0007054
CAAC	9	2	0.0007893	0.0001764
CAAG	1	0	8.77e-05	0
CAAT	53	39	0.0046479	0.0034389
CACA	14	12	0.0012277	0.0010581
CACC	1	0	8.77e-05	0
CACG	9	6	0.0007893	0.0005291
CACT	46	28	0.004034	0.0024689
CAGA	3	2	0.0002631	0.0001764
CAGC	3	2	0.0002631	0.0001764
CAGT	17	16	0.0014908	0.0014108
CATA	48	70	0.0042094	0.0061723
CATC	10	39	0.000877	0.0034389
CATG	15	14	0.0013154	0.0012345
CATT	65	62	0.0057003	0.0054669
CCAA	2	6	0.0001754	0.0005291
CCAC	2	7	0.0001754	0.0006172
CCAT	4	9	0.0003508	0.0007936
CCCG	2	2	0.0001754	0.0001764
CCCT	4	1	0.0003508	8.82e-05
CCGA	1	1	8.77e-05	8.82e-05
CCGC	1	2	8.77e-05	0.0001764
CCGG	4	0	0.0003508	0
CCGT	6	0	0.0005262	0
CCTA	6	7	0.0005262	0.0006172
CCTC	4	0	0.0003508	0
CCTG	1	2	8.77e-05	0.0001764
CCTT	15	6	0.0013154	0.0005291
CGAA	4	5	0.0003508	0.0004409
CGAC	1	0	8.77e-05	0
CGAG	3	5	0.0002631	0.0004409
CGAT	19	15	0.0016662	0.0013226
CGCA	8	4	0.0007016	0.0003527
CGCG	6	6	0.0005262	0.0005291
CGCT	29	19	0.0025432	0.0016753
CGGA	4	1	0.0003508	8.82e-05
CGGC	0	2	0	0.0001764
CGGG	2	0	0.0001754	0
CGGT	9	17	0.0007893	0.001499
CGTA	15	18	0.0013154	0.0015872
CGTC	0	6	0	0.0005291
CGTG	17	12	0.0014908	0.0010581
CGTT	32	22	0.0028063	0.0019399
CTAA	79	83	0.006928	0.0073186
CTAC	28	17	0.0024555	0.001499
CTAG	56	29	0.004911	0.0025571
CTAT	152	153	0.0133298	0.0134909
CTCA	20	19	0.0017539	0.0016753
CTCC	6	11	0.0005262	0.0009699
CTCG	12	7	0.0010524	0.0006172
CTCT	40	56	0.0035078	0.0049378
CTGA	25	20	0.0021924	0.0017635
CTGC	9	15	0.0007893	0.0013226
CTGG	16	23	0.0014031	0.002028
CTGT	30	25	0.0026309	0.0022044
CTTA	69	70	0.006051	0.0061723
CTTC	11	5	0.0009647	0.0004409
CTTG	33	38	0.002894	0.0033507
CTTT	58	78	0.0050864	0.0068777
GAAA	15	14	0.0013154	0.0012345
GAAC	17	14	0.0014908	0.0012345
GAAG	3	5	0.0002631	0.0004409
GAAT	49	24	0.0042971	0.0021162
GACA	12	23	0.0010524	0.002028
GACC	1	0	8.77e-05	0
GACG	4	4	0.0003508	0.0003527
GACT	26	19	0.0022801	0.0016753
GAGA	6	11	0.0005262	0.0009699
GAGC	3	16	0.0002631	0.0014108
GAGG	19	16	0.0016662	0.0014108
GAGT	23	25	0.002017	0.0022044
GATA	103	135	0.0090327	0.0119037
GATC	4	1	0.0003508	8.82e-05
GATG	24	33	0.0021047	0.0029098
GATT	101	88	0.0088573	0.0077595
GCAA	13	4	0.0011401	0.0003527
GCAC	9	11	0.0007893	0.0009699
GCAG	3	0	0.0002631	0
GCAT	24	35	0.0021047	0.0030861
GCCA	1	2	8.77e-05	0.0001764
GCCC	1	0	8.77e-05	0
GCCG	2	1	0.0001754	8.82e-05
GCCT	14	11	0.0012277	0.0009699
GCGA	4	6	0.0003508	0.0005291
GCGC	7	6	0.0006139	0.0005291
GCGG	3	5	0.0002631	0.0004409
GCGT	13	14	0.0011401	0.0012345
GCTA	59	79	0.0051741	0.0069659
GCTC	20	22	0.0017539	0.0019399
GCTG	15	23	0.0013154	0.002028
GCTT	43	41	0.0037709	0.0036152
GGAA	18	9	0.0015785	0.0007936
GGAC	2	15	0.0001754	0.0013226
GGAG	4	5	0.0003508	0.0004409
GGAT	19	24	0.0016662	0.0021162
GGCA	5	0	0.0004385	0
GGCC	7	5	0.0006139	0.0004409
GGCG	2	7	0.0001754	0.0006172
GGCT	33	23	0.002894	0.002028
GGGA	6	19	0.0005262	0.0016753
GGGC	4	4	0.0003508	0.0003527
GGGG	3	0	0.0002631	0
GGGT	9	22	0.0007893	0.0019399
GGTA	18	27	0.0015785	0.0023807
GGTC	2	1	0.0001754	8.82e-05
GGTG	17	26	0.0014908	0.0022926
GGTT	30	52	0.0026309	0.0045851
GTAA	58	57	0.0050864	0.005026
GTAC	10	10	0.000877	0.0008818
GTAG	16	21	0.0014031	0.0018517
GTAT	58	43	0.0050864	0.0037916
GTCA	7	9	0.0006139	0.0007936
GTCC	1	1	8.77e-05	8.82e-05
GTCG	10	7	0.000877	0.0006172
GTCT	10	16	0.000877	0.0014108
GTGA	19	39	0.0016662	0.0034389
GTGC	12	6	0.0010524	0.0005291
GTGG	13	26	0.0011401	0.0022926
GTGT	59	72	0.0051741	0.0063486
GTTA	176	167	0.0154345	0.0147253
GTTC	30	23	0.0026309	0.002028
GTTG	32	46	0.0028063	0.0040561
GTTT	111	109	0.0097343	0.0096111
TAAA	144	154	0.0126283	0.013579
TAAC	85	70	0.0074542	0.0061723
TAAG	33	46	0.002894	0.0040561
TAAT	359	334	0.0314829	0.0294507
TACA	80	82	0.0070157	0.0072304
TACC	10	10	0.000877	0.0008818
TACG	33	28	0.002894	0.0024689
TACT	156	122	0.0136806	0.0107574
TAGA	96	101	0.0084188	0.0089057
TAGC	52	72	0.0045602	0.0063486
TAGG	15	15	0.0013154	0.0013226
TAGT	155	117	0.0135929	0.0103166
TATA	347	320	0.0304306	0.0282162
TATC	68	77	0.0059633	0.0067895
TATG	106	77	0.0092958	0.0067895
TATT	354	361	0.0310445	0.0318314
TCAA	24	17	0.0021047	0.001499
TCAC	19	10	0.0016662	0.0008818
TCAG	6	14	0.0005262	0.0012345
TCAT	52	50	0.0045602	0.0044088
TCCA	6	11	0.0005262	0.0009699
TCCC	2	2	0.0001754	0.0001764
TCCG	4	0	0.0003508	0
TCCT	3	2	0.0002631	0.0001764
TCGA	12	12	0.0010524	0.0010581
TCGC	20	12	0.0017539	0.0010581
TCGG	1	9	8.77e-05	0.0007936
TCGT	19	18	0.0016662	0.0015872
TCTA	77	71	0.0067526	0.0062605
TCTC	19	35	0.0016662	0.0030861
TCTG	20	19	0.0017539	0.0016753
TCTT	29	69	0.0025432	0.0060841
TGAA	33	20	0.002894	0.0017635
TGAC	27	11	0.0023678	0.0009699
TGAG	20	21	0.0017539	0.0018517
TGAT	147	162	0.0128913	0.0142845
TGCA	24	38	0.0021047	0.0033507
TGCC	5	1	0.0004385	8.82e-05
TGCG	13	17	0.0011401	0.001499
TGCT	36	44	0.0031571	0.0038797
TGGA	28	33	0.0024555	0.0029098
TGGC	21	12	0.0018416	0.0010581
TGGG	8	34	0.0007016	0.002998
TGGT	43	56	0.0037709	0.0049378
TGTA	57	47	0.0049987	0.0041443
TGTC	16	17	0.0014031	0.001499
TGTG	40	58	0.0035078	0.0051142
TGTT	162	192	0.0142068	0.0169297
TTAA	204	219	0.01789	0.0193105
TTAC	133	105	0.0116636	0.0092584
TTAG	148	126	0.012979	0.0111101
TTAT	394	400	0.0345523	0.0352703
TTCA	34	21	0.0029817	0.0018517
TTCC	9	3	0.0007893	0.0002645
TTCG	18	12	0.0015785	0.0010581
TTCT	52	56	0.0045602	0.0049378
TTGA	113	68	0.0099097	0.0059959
TTGC	31	55	0.0027186	0.0048497
TTGG	41	62	0.0035955	0.0054669
TTGT	96	129	0.0084188	0.0113747
TTTA	307	307	0.0269227	0.0270699
TTTC	31	20	0.0027186	0.0017635
TTTG	106	104	0.0092958	0.0091703
TTTT	224	197	0.019644	0.0173706
AAAAA	8	12	0.0007029	0.0010601
AAAAC	3	0	0.0002636	0
AAAAG	1	0	8.79e-05	0
AAAAT	44	30	0.0038658	0.0026502
AAACA	3	0	0.0002636	0
AAACG	2	0	0.0001757	0
AAACT	23	29	0.0020207	0.0025618
AAAGC	1	0	8.79e-05	0
AAAGT	7	4	0.000615	0.0003534
AAATA	45	49	0.0039536	0.0043286
AAATC	3	9	0.0002636	0.0007951
AAATG	7	12	0.000615	0.0010601
AAATT	73	73	0.0064136	0.0064488
AACAA	6	0	0.0005271	0
AACAC	9	5	0.0007907	0.0004417
AACAG	2	5	0.0001757	0.0004417
AACAT	21	11	0.001845	0.0009717
AACCA	0	1	0	8.83e-05
AACCT	1	0	8.79e-05	0
AACGA	2	0	0.0001757	0
AACGC	2	2	0.0001757	0.0001767
AACGT	8	7	0.0007029	0.0006184
AACTA	38	36	0.0033386	0.0031802
AACTC	9	7	0.0007907	0.0006184
AACTG	5	7	0.0004393	0.0006184
AACTT	36	34	0.0031629	0.0030035
AAGAA	1	1	8.79e-05	8.83e-05
AAGAC	0	5	0	0.0004417
AAGAG	2	7	0.0001757	0.0006184
AAGAT	5	9	0.0004393	0.0007951
AAGCA	1	0	8.79e-05	0
AAGCT	4	6	0.0003514	0.00053
AAGGA	3	0	0.0002636	0
AAGGC	4	5	0.0003514	0.0004417
AAGGG	1	0	8.79e-05	0
AAGGT	1	3	8.79e-05	0.000265
AAGTA	1	1	8.79e-05	8.83e-05
AAGTG	5	0	0.0004393	0
AAGTT	17	18	0.0014936	0.0015901
AATAA	95	76	0.0083465	0.0067138
AATAC	24	14	0.0021086	0.0012367
AATAG	32	19	0.0028115	0.0016784
AATAT	112	88	0.0098401	0.0077739
AATCA	8	14	0.0007029	0.0012367
AATCG	1	2	8.79e-05	0.0001767
AATCT	8	12	0.0007029	0.0010601
AATGA	25	47	0.0021965	0.0041519
AATGC	7	6	0.000615	0.00053
AATGG	7	4	0.000615	0.0003534
AATGT	33	43	0.0028993	0.0037986
AATTA	90	65	0.0079072	0.005742
AATTC	12	15	0.0010543	0.0013251
AATTG	26	33	0.0022843	0.0029152
AATTT	108	102	0.0094887	0.0090106
ACAAA	3	1	0.0002636	8.83e-05
ACAAC	7	2	0.000615	0.0001767
ACAAT	19	19	0.0016693	0.0016784
ACACA	5	9	0.0004393	0.0007951
ACACG	5	0	0.0004393	0
ACACT	30	9	0.0026357	0.0007951
ACAGC	2	0	0.0001757	0
ACAGT	12	6	0.0010543	0.00053
ACATA	16	38	0.0014057	0.0033569
ACATC	3	16	0.0002636	0.0014134
ACATG	9	6	0.0007907	0.00053
ACATT	33	31	0.0028993	0.0027385
ACCAA	0	6	0	0.00053
ACCAT	1	3	8.79e-05	0.000265
ACCCG	2	1	0.0001757	8.83e-05
ACCCT	1	0	8.79e-05	0
ACCGG	3	0	0.0002636	0
ACCGT	1	0	8.79e-05	0
ACCTA	1	1	8.79e-05	8.83e-05
ACCTG	1	0	8.79e-05	0
ACCTT	3	0	0.0002636	0
ACGAA	2	2	0.0001757	0.0001767
ACGAG	0	1	0	8.83e-05
ACGAT	8	3	0.0007029	0.000265
ACGCA	3	0	0.0002636	0
ACGCG	2	4	0.0001757	0.0003534
ACGCT	10	5	0.0008786	0.0004417
ACGGA	3	0	0.0002636	0
ACGGC	0	1	0	8.83e-05
ACGGG	1	0	8.79e-05	0
ACGGT	3	5	0.0002636	0.0004417
ACGTA	8	6	0.0007029	0.00053
ACGTC	0	4	0	0.0003534
ACGTG	3	0	0.0002636	0
ACGTT	15	16	0.0013179	0.0014134
ACTAA	26	17	0.0022843	0.0015018
ACTAC	15	11	0.0013179	0.0009717
ACTAG	37	23	0.0032507	0.0020318
ACTAT	87	62	0.0076436	0.005477
ACTCA	9	4	0.0007907	0.0003534
ACTCG	6	7	0.0005271	0.0006184
ACTCT	20	23	0.0017572	0.0020318
ACTGA	11	7	0.0009664	0.0006184
ACTGC	6	4	0.0005271	0.0003534
ACTGG	12	9	0.0010543	0.0007951
ACTGT	13	15	0.0011422	0.0013251
ACTTA	23	31	0.0020207	0.0027385
ACTTC	4	4	0.0003514	0.0003534
ACTTG	16	17	0.0014057	0.0015018
ACTTT	31	19	0.0027236	0.0016784
AGAAA	5	7	0.0004393	0.0006184
AGAAC	4	6	0.0003514	0.00053
AGAAT	20	10	0.0017572	0.0008834
AGACA	1	3	8.79e-05	0.000265
AGACC	1	0	8.79e-05	0
AGACG	1	1	8.79e-05	8.83e-05
AGACT	10	16	0.0008786	0.0014134
AGAGA	1	8	8.79e-05	0.0007067
AGAGC	1	11	8.79e-05	0.0009717
AGAGG	15	12	0.0013179	0.0010601
AGAGT	7	6	0.000615	0.00053
AGATA	17	23	0.0014936	0.0020318
AGATC	1	0	8.79e-05	0
AGATG	3	4	0.0002636	0.0003534
AGATT	26	29	0.0022843	0.0025618
AGCAA	3	1	0.0002636	8.83e-05
AGCAC	2	0	0.0001757	0
AGCAG	1	0	8.79e-05	0
AGCAT	6	7	0.0005271	0.0006184
AGCCA	1	2	8.79e-05	0.0001767
AGCCC	1	0	8.79e-05	0
AGCCG	1	0	8.79e-05	0
AGCCT	3	6	0.0002636	0.00053
AGCGA	0	1	0	8.83e-05
AGCGC	2	0	0.0001757	0
AGCGT	4	0	0.0003514	0
AGCTA	12	43	0.0010543	0.0037986
AGCTC	14	18	0.00123	0.0015901
AGCTG	1	7	8.79e-05	0.0006184
AGCTT	12	11	0.0010543	0.0009717
AGGAG	2	0	0.0001757	0
AGGAT	3	0	0.0002636	0
AGGCA	1	0	8.79e-05	0
AGGCC	6	5	0.0005271	0.0004417
AGGCT	15	12	0.0013179	0.0010601
AGGGA	2	2	0.0001757	0.0001767
AGGGC	3	4	0.0002636	0.0003534
AGGGG	1	0	8.79e-05	0
AGGGT	3	5	0.0002636	0.0004417
AGGTG	3	2	0.0002636	0.0001767
AGGTT	4	9	0.0003514	0.0007951
AGTAA	22	12	0.0019329	0.0010601
AGTAC	6	4	0.0005271	0.0003534
AGTAG	7	10	0.000615	0.0008834
AGTAT	17	13	0.0014936	0.0011484
AGTCA	4	3	0.0003514	0.000265
AGTCC	1	0	8.79e-05	0
AGTCG	3	0	0.0002636	0
AGTCT	2	7	0.0001757	0.0006184
AGTGA	3	18	0.0002636	0.0015901
AGTGC	3	0	0.0002636	0
AGTGG	6	5	0.0005271	0.0004417
AGTGT	19	26	0.0016693	0.0022968
AGTTA	36	28	0.0031629	0.0024735
AGTTC	20	7	0.0017572	0.0006184
AGTTG	12	9	0.0010543	0.0007951
AGTTT	57	35	0.0050079	0.0030919
ATAAA	78	57	0.0068529	0.0050353
ATAAC	34	37	0.0029872	0.0032686
ATAAG	16	13	0.0014057	0.0011484
ATAAT	152	136	0.0133544	0.0120141
ATACA	27	24	0.0023722	0.0021201
ATACC	3	3	0.0002636	0.000265
ATACG	10	9	0.0008786	0.0007951
ATACT	68	73	0.0059743	0.0064488
ATAGA	21	35	0.001845	0.0030919
ATAGC	18	28	0.0015814	0.0024735
ATAGG	7	11	0.000615	0.0009717
ATAGT	52	55	0.0045686	0.0048587
ATATA	98	92	0.0086101	0.0081272
ATATC	23	22	0.0020207	0.0019435
ATATG	31	17	0.0027236	0.0015018
ATATT	123	110	0.0108065	0.0097173
ATCAA	8	9	0.0007029	0.0007951
ATCAC	6	7	0.0005271	0.0006184
ATCAG	4	0	0.0003514	0
ATCAT	22	26	0.0019329	0.0022968
ATCCT	1	0	8.79e-05	0
ATCGA	3	5	0.0002636	0.0004417
ATCGC	3	1	0.0002636	8.83e-05
ATCGG	1	6	8.79e-05	0.00053
ATCGT	5	13	0.0004393	0.0011484
ATCTA	20	28	0.0017572	0.0024735
ATCTC	4	16	0.0003514	0.0014134
ATCTG	5	0	0.0004393	0
ATCTT	14	25	0.00123	0.0022085
ATGAA	5	9	0.0004393	0.0007951
ATGAC	6	1	0.0005271	8.83e-05
ATGAG	8	9	0.0007029	0.0007951
ATGAT	51	68	0.0044808	0.0060071
ATGCA	5	13	0.0004393	0.0011484
ATGCC	2	1	0.0001757	8.83e-05
ATGCG	6	3	0.0005271	0.000265
ATGCT	13	7	0.0011422	0.0006184
ATGGA	10	0	0.0008786	0
ATGGC	2	1	0.0001757	8.83e-05
ATGGG	4	13	0.0003514	0.0011484
ATGGT	15	10	0.0013179	0.0008834
ATGTA	19	14	0.0016693	0.0012367
ATGTC	5	4	0.0004393	0.0003534
ATGTG	12	14	0.0010543	0.0012367
ATGTT	54	56	0.0047443	0.004947
ATTAA	69	64	0.0060622	0.0056537
ATTAC	55	58	0.0048322	0.0051237
ATTAG	72	59	0.0063258	0.005212
ATTAT	132	125	0.0115973	0.0110424
ATTCA	8	19	0.0007029	0.0016784
ATTCC	1	1	8.79e-05	8.83e-05
ATTCG	6	1	0.0005271	8.83e-05
ATTCT	27	23	0.0023722	0.0020318
ATTGA	50	32	0.0043929	0.0028269
ATTGC	13	24	0.0011422	0.0021201
ATTGG	15	23	0.0013179	0.0020318
ATTGT	32	47	0.0028115	0.0041519
ATTTA	119	104	0.0104551	0.0091873
ATTTC	11	15	0.0009664	0.0013251
ATTTG	35	34	0.003075	0.0030035
ATTTT	111	91	0.0097522	0.0080389
CAAAA	2	1	0.0001757	8.83e-05
CAAAC	1	1	8.79e-05	8.83e-05
CAAAG	1	0	8.79e-05	0
CAAAT	1	6	8.79e-05	0.00053
CAACA	1	0	8.79e-05	0
CAACG	2	0	0.0001757	0
CAACT	6	2	0.0005271	0.0001767
CAAGT	1	0	8.79e-05	0
CAATA	26	20	0.0022843	0.0017668
CAATC	1	1	8.79e-05	8.83e-05
CAATG	11	5	0.0009664	0.0004417
CAATT	15	13	0.0013179	0.0011484
CACAA	3	0	0.0002636	0
CACAC	1	2	8.79e-05	0.0001767
CACAG	3	0	0.0002636	0
CACAT	7	10	0.000615	0.0008834
CACCG	1	0	8.79e-05	0
CACGA	2	1	0.0001757	8.83e-05
CACGC	3	0	0.0002636	0
CACGG	1	5	8.79e-05	0.0004417
CACGT	3	0	0.0002636	0
CACTA	22	14	0.0019329	0.0012367
CACTC	3	6	0.0002636	0.00053
CACTG	13	6	0.0011422	0.00053
CACTT	8	2	0.0007029	0.0001767
CAGAA	2	0	0.0001757	0
CAGAG	1	2	8.79e-05	0.0001767
CAGCT	3	2	0.0002636	0.0001767
CAGTA	5	1	0.0004393	8.83e-05
CAGTC	1	5	8.79e-05	0.0004417
CAGTG	4	4	0.0003514	0.0003534
CAGTT	7	6	0.000615	0.00053
CATAA	16	12	0.0014057	0.0010601
CATAC	7	14	0.000615	0.0012367
CATAG	10	17	0.0008786	0.0015018
CATAT	15	27	0.0013179	0.0023852
CATCA	2	3	0.0001757	0.000265
CATCG	3	0	0.0002636	0
CATCT	2	26	0.0001757	0.0022968
CATGA	4	6	0.0003514	0.00053
CATGC	0	6	0	0.00053
CATGG	4	2	0.0003514	0.0001767
CATGT	7	0	0.000615	0
CATTA	36	32	0.0031629	0.0028269
CATTG	23	14	0.0020207	0.0012367
CATTT	6	16	0.0005271	0.0014134
CCAAA	0	6	0	0.00053
CCAAC	1	0	8.79e-05	0
CCAAT	1	0	8.79e-05	0
CCACG	0	5	0	0.0004417
CCACT	2	2	0.0001757	0.0001767
CCATA	3	1	0.0002636	8.83e-05
CCATC	0	6	0	0.00053
CCATG	1	0	8.79e-05	0
CCATT	0	2	0	0.0001767
CCCGA	0	1	0	8.83e-05
CCCGC	0	1	0	8.83e-05
CCCGT	2	0	0.0001757	0
CCCTA	1	0	8.79e-05	0
CCCTT	3	1	0.0002636	8.83e-05
CCGAT	1	1	8.79e-05	8.83e-05
CCGCA	0	1	0	8.83e-05
CCGCT	1	1	8.79e-05	8.83e-05
CCGGA	1	0	8.79e-05	0
CCGGT	3	0	0.0002636	0
CCGTA	1	0	8.79e-05	0
CCGTG	5	0	0.0004393	0
CCTAA	3	7	0.0002636	0.0006184
CCTAT	3	0	0.0002636	0
CCTCC	1	0	8.79e-05	0
CCTCT	3	0	0.0002636	0
CCTGA	0	1	0	8.83e-05
CCTGG	0	1	0	8.83e-05
CCTGT	1	0	8.79e-05	0
CCTTA	11	5	0.0009664	0.0004417
CCTTT	4	1	0.0003514	8.83e-05
CGAAA	1	0	8.79e-05	0
CGAAC	1	1	8.79e-05	8.83e-05
CGAAT	2	4	0.0001757	0.0003534
CGACG	1	0	8.79e-05	0
CGAGA	1	0	8.79e-05	0
CGAGC	0	1	0	8.83e-05
CGAGT	2	4	0.0001757	0.0003534
CGATA	12	7	0.0010543	0.0006184
CGATG	2	3	0.0001757	0.000265
CGATT	5	5	0.0004393	0.0004417
CGCAA	2	0	0.0001757	0
CGCAC	0	2	0	0.0001767
CGCAT	6	2	0.0005271	0.0001767
CGCGA	2	3	0.0001757	0.000265
CGCGC	1	0	8.79e-05	0
CGCGG	2	0	0.0001757	0
CGCGT	1	3	8.79e-05	0.000265
CGCTA	17	10	0.0014936	0.0008834
CGCTC	1	0	8.79e-05	0
CGCTG	7	9	0.000615	0.0007951
CGCTT	4	0	0.0003514	0
CGGAA	3	0	0.0002636	0
CGGAT	1	1	8.79e-05	8.83e-05
CGGCT	0	2	0	0.0001767
CGGGA	1	0	8.79e-05	0
CGGGT	1	0	8.79e-05	0
CGGTA	1	2	8.79e-05	0.0001767
CGGTG	6	9	0.0005271	0.0007951
CGGTT	2	6	0.0001757	0.00053
CGTAA	6	6	0.0005271	0.00053
CGTAG	2	2	0.0001757	0.0001767
CGTAT	7	10	0.000615	0.0008834
CGTCT	0	5	0	0.0004417
CGTGA	2	5	0.0001757	0.0004417
CGTGC	1	0	8.79e-05	0
CGTGG	3	0	0.0002636	0
CGTGT	9	7	0.0007907	0.0006184
CGTTA	20	14	0.0017572	0.0012367
CGTTC	1	1	8.79e-05	8.83e-05
CGTTG	6	5	0.0005271	0.0004417
CGTTT	5	2	0.0004393	0.0001767
CTAAA	8	16	0.0007029	0.0014134
CTAAC	17	14	0.0014936	0.0012367
CTAAG	11	20	0.0009664	0.0017668
CTAAT	43	33	0.0037779	0.0029152
CTACA	9	9	0.0007907	0.0007951
CTACC	1	0	8.79e-05	0
CTACG	6	3	0.0005271	0.000265
CTACT	12	5	0.0010543	0.0004417
CTAGA	7	8	0.000615	0.0007067
CTAGC	10	3	0.0008786	0.000265
CTAGG	1	0	8.79e-05	0
CTAGT	38	18	0.0033386	0.0015901
CTATA	60	67	0.0052715	0.0059187
CTATC	14	19	0.00123	0.0016784
CTATG	27	14	0.0023722	0.0012367
CTATT	49	53	0.004305	0.004682
CTCAA	7	0	0.000615	0
CTCAC	6	3	0.0005271	0.000265
CTCAG	0	7	0	0.0006184
CTCAT	7	9	0.000615	0.0007951
CTCCA	3	11	0.0002636	0.0009717
CTCCC	1	0	8.79e-05	0
CTCCT	2	0	0.0001757	0
CTCGA	1	0	8.79e-05	0
CTCGC	6	1	0.0005271	8.83e-05
CTCGG	0	1	0	8.83e-05
CTCGT	5	5	0.0004393	0.0004417
CTCTA	21	16	0.001845	0.0014134
CTCTC	8	13	0.0007029	0.0011484
CTCTG	6	10	0.0005271	0.0008834
CTCTT	5	16	0.0004393	0.0014134
CTGAA	4	0	0.0003514	0
CTGAC	3	2	0.0002636	0.0001767
CTGAG	6	6	0.0005271	0.00053
CTGAT	12	12	0.0010543	0.0010601
CTGCA	3	11	0.0002636	0.0009717
CTGCG	0	2	0	0.0001767
CTGCT	6	2	0.0005271	0.0001767
CTGGA	1	7	8.79e-05	0.0006184
CTGGC	6	0	0.0005271	0
CTGGG	1	6	8.79e-05	0.00053
CTGGT	8	10	0.0007029	0.0008834
CTGTA	5	1	0.0004393	8.83e-05
CTGTC	3	5	0.0002636	0.0004417
CTGTG	9	15	0.0007907	0.0013251
CTGTT	13	4	0.0011422	0.0003534
CTTAA	6	20	0.0005271	0.0017668
CTTAC	8	1	0.0007029	8.83e-05
CTTAG	16	22	0.0014057	0.0019435
CTTAT	38	27	0.0033386	0.0023852
CTTCA	6	0	0.0005271	0
CTTCC	0	1	0	8.83e-05
CTTCG	3	0	0.0002636	0
CTTCT	2	4	0.0001757	0.0003534
CTTGA	8	7	0.0007029	0.0006184
CTTGC	5	13	0.0004393	0.0011484
CTTGG	3	4	0.0002636	0.0003534
CTTGT	17	14	0.0014936	0.0012367
CTTTA	25	31	0.0021965	0.0027385
CTTTG	12	27	0.0010543	0.0023852
CTTTT	21	20	0.001845	0.0017668
GAAAA	7	6	0.000615	0.00053
GAAAC	2	0	0.0001757	0
GAAAT	6	8	0.0005271	0.0007067
GAACA	6	4	0.0005271	0.0003534
GAACG	1	1	8.79e-05	8.83e-05
GAACT	10	9	0.0008786	0.0007951
GAAGA	0	4	0	0.0003534
GAAGT	3	1	0.0002636	8.83e-05
GAATA	27	13	0.0023722	0.0011484
GAATG	2	4	0.0001757	0.0003534
GAATT	20	7	0.0017572	0.0006184
GACAA	2	5	0.0001757	0.0004417
GACAC	3	5	0.0002636	0.0004417
GACAG	2	1	0.0001757	8.83e-05
GACAT	5	12	0.0004393	0.0010601
GACCC	1	0	8.79e-05	0
GACGC	1	3	8.79e-05	0.000265
GACGT	3	1	0.0002636	8.83e-05
GACTA	14	3	0.00123	0.000265
GACTC	1	0	8.79e-05	0
GACTG	4	6	0.0003514	0.00053
GACTT	7	10	0.000615	0.0008834
GAGAA	0	3	0	0.000265
GAGAC	1	0	8.79e-05	0
GAGAG	0	2	0	0.0001767
GAGAT	5	6	0.0004393	0.00053
GAGCT	3	16	0.0002636	0.0014134
GAGGA	0	0	0	0
GAGGC	16	11	0.0014057	0.0009717
GAGGG	2	5	0.0001757	0.0004417
GAGGT	1	0	8.79e-05	0
GAGTA	4	10	0.0003514	0.0008834
GAGTC	5	1	0.0004393	8.83e-05
GAGTG	1	5	8.79e-05	0.0004417
GAGTT	13	9	0.0011422	0.0007951
GATAA	32	44	0.0028115	0.0038869
GATAC	23	10	0.0020207	0.0008834
GATAG	9	35	0.0007907	0.0030919
GATAT	39	46	0.0034265	0.0040636
GATCA	2	0	0.0001757	0
GATCT	2	1	0.0001757	8.83e-05
GATGA	7	9	0.000615	0.0007951
GATGC	1	1	8.79e-05	8.83e-05
GATGG	3	6	0.0002636	0.00053
GATGT	13	17	0.0011422	0.0015018
GATTA	35	29	0.003075	0.0025618
GATTC	6	0	0.0005271	0
GATTG	17	24	0.0014936	0.0021201
GATTT	43	35	0.0037779	0.0030919
GCAAA	1	0	8.79e-05	0
GCAAC	1	0	8.79e-05	0
GCAAT	11	4	0.0009664	0.0003534
GCACA	2	2	0.0001757	0.0001767
GCACC	1	0	8.79e-05	0
GCACG	1	0	8.79e-05	0
GCACT	5	9	0.0004393	0.0007951
GCAGA	1	0	8.79e-05	0
GCAGC	1	0	8.79e-05	0
GCAGT	1	0	8.79e-05	0
GCATA	8	8	0.0007029	0.0007067
GCATC	1	7	8.79e-05	0.0006184
GCATG	3	8	0.0002636	0.0007067
GCATT	12	12	0.0010543	0.0010601
GCCAC	1	2	8.79e-05	0.0001767
GCCCT	1	0	8.79e-05	0
GCCGA	1	0	8.79e-05	0
GCCGC	0	1	0	8.83e-05
GCCGT	1	0	8.79e-05	0
GCCTA	4	6	0.0003514	0.00053
GCCTC	3	0	0.0002636	0
GCCTT	7	5	0.000615	0.0004417
GCGAA	0	2	0	0.0001767
GCGAC	1	0	8.79e-05	0
GCGAT	3	4	0.0002636	0.0003534
GCGCA	3	0	0.0002636	0
GCGCT	4	6	0.0003514	0.00053
GCGGT	3	5	0.0002636	0.0004417
GCGTA	4	7	0.0003514	0.0006184
GCGTC	0	2	0	0.0001767
GCGTG	3	0	0.0002636	0
GCGTT	6	5	0.0005271	0.0004417
GCTAA	20	33	0.0017572	0.0029152
GCTAC	7	2	0.000615	0.0001767
GCTAG	10	3	0.0008786	0.000265
GCTAT	22	41	0.0019329	0.0036219
GCTCA	7	5	0.000615	0.0004417
GCTCC	2	11	0.0001757	0.0009717
GCTCG	3	0	0.0002636	0
GCTCT	8	6	0.0007029	0.00053
GCTGA	2	6	0.0001757	0.00053
GCTGC	2	1	0.0001757	8.83e-05
GCTGG	2	6	0.0001757	0.00053
GCTGT	9	10	0.0007907	0.0008834
GCTTA	12	10	0.0010543	0.0008834
GCTTC	5	1	0.0004393	8.83e-05
GCTTG	14	11	0.00123	0.0009717
GCTTT	12	19	0.0010543	0.0016784
GGAAA	3	6	0.0002636	0.00053
GGAAC	6	1	0.0005271	8.83e-05
GGAAT	9	2	0.0007907	0.0001767
GGACA	1	14	8.79e-05	0.0012367
GGACT	1	1	8.79e-05	8.83e-05
GGAGA	1	1	8.79e-05	8.83e-05
GGAGC	0	4	0	0.0003534
GGAGT	3	0	0.0002636	0
GGATA	7	16	0.000615	0.0014134
GGATC	0	1	0	8.83e-05
GGATG	1	0	8.79e-05	0
GGATT	11	7	0.0009664	0.0006184
GGCAA	2	0	0.0001757	0
GGCAT	3	0	0.0002636	0
GGCCT	7	5	0.000615	0.0004417
GGCGA	0	1	0	8.83e-05
GGCGC	0	6	0	0.00053
GGCGG	1	0	8.79e-05	0
GGCGT	1	0	8.79e-05	0
GGCTA	8	4	0.0007029	0.0003534
GGCTC	3	0	0.0002636	0
GGCTG	5	1	0.0004393	8.83e-05
GGCTT	17	18	0.0014936	0.0015901
GGGAA	2	6	0.0001757	0.00053
GGGAC	0	1	0	8.83e-05
GGGAT	4	12	0.0003514	0.0010601
GGGCT	4	4	0.0003514	0.0003534
GGGGA	1	0	8.79e-05	0
GGGGC	1	0	8.79e-05	0
GGGGT	1	0	8.79e-05	0
GGGTA	3	15	0.0002636	0.0013251
GGGTG	0	1	0	8.83e-05
GGGTT	6	6	0.0005271	0.00053
GGTAA	10	15	0.0008786	0.0013251
GGTAC	1	0	8.79e-05	0
GGTAG	3	0	0.0002636	0
GGTAT	4	12	0.0003514	0.0010601
GGTCA	1	0	8.79e-05	0
GGTCG	1	0	8.79e-05	0
GGTCT	0	1	0	8.83e-05
GGTGA	5	4	0.0004393	0.0003534
GGTGC	2	0	0.0001757	0
GGTGG	0	11	0	0.0009717
GGTGT	10	11	0.0008786	0.0009717
GGTTA	20	23	0.0017572	0.0020318
GGTTG	1	17	8.79e-05	0.0015018
GGTTT	9	12	0.0007907	0.0010601
GTAAA	2	4	0.0001757	0.0003534
GTAAC	14	0	0.00123	0
GTAAG	0	4	0	0.0003534
GTAAT	42	49	0.00369	0.0043286
GTACA	3	9	0.0002636	0.0007951
GTACT	7	1	0.000615	8.83e-05
GTAGA	3	6	0.0002636	0.00053
GTAGC	4	0	0.0003514	0
GTAGG	0	2	0	0.0001767
GTAGT	9	13	0.0007907	0.0011484
GTATA	24	13	0.0021086	0.0011484
GTATC	5	7	0.0004393	0.0006184
GTATG	5	3	0.0004393	0.000265
GTATT	24	20	0.0021086	0.0017668
GTCAA	2	1	0.0001757	8.83e-05
GTCAC	1	0	8.79e-05	0
GTCAG	1	1	8.79e-05	8.83e-05
GTCAT	3	7	0.0002636	0.0006184
GTCCA	1	0	8.79e-05	0
GTCCC	0	1	0	8.83e-05
GTCGA	3	4	0.0002636	0.0003534
GTCGC	5	2	0.0004393	0.0001767
GTCGG	0	1	0	8.83e-05
GTCGT	2	0	0.0001757	0
GTCTA	6	3	0.0005271	0.000265
GTCTC	0	2	0	0.0001767
GTCTG	2	1	0.0001757	8.83e-05
GTCTT	2	10	0.0001757	0.0008834
GTGAA	5	3	0.0004393	0.000265
GTGAC	3	7	0.0002636	0.0006184
GTGAT	11	29	0.0009664	0.0025618
GTGCA	7	2	0.000615	0.0001767
GTGCT	5	4	0.0004393	0.0003534
GTGGA	2	5	0.0001757	0.0004417
GTGGC	6	8	0.0005271	0.0007067
GTGGG	0	7	0	0.0006184
GTGGT	5	6	0.0004393	0.00053
GTGTA	8	11	0.0007029	0.0009717
GTGTC	3	1	0.0002636	8.83e-05
GTGTG	7	11	0.000615	0.0009717
GTGTT	41	49	0.0036022	0.0043286
GTTAA	23	23	0.0020207	0.0020318
GTTAC	49	24	0.004305	0.0021201
GTTAG	26	21	0.0022843	0.0018551
GTTAT	78	99	0.0068529	0.0087456
GTTCA	6	1	0.0005271	8.83e-05
GTTCC	7	1	0.000615	8.83e-05
GTTCG	3	9	0.0002636	0.0007951
GTTCT	14	12	0.00123	0.0010601
GTTGA	5	5	0.0004393	0.0004417
GTTGC	6	10	0.0005271	0.0008834
GTTGG	7	11	0.000615	0.0009717
GTTGT	14	20	0.00123	0.0017668
GTTTA	32	53	0.0028115	0.004682
GTTTC	12	3	0.0010543	0.000265
GTTTG	29	10	0.0025479	0.0008834
GTTTT	38	43	0.0033386	0.0037986
TAAAA	39	23	0.0034265	0.0020318
TAAAC	22	28	0.0019329	0.0024735
TAAAG	6	4	0.0005271	0.0003534
TAAAT	77	99	0.0067651	0.0087456
TAACA	28	17	0.00246	0.0015018
TAACC	1	1	8.79e-05	8.83e-05
TAACG	7	8	0.000615	0.0007067
TAACT	49	44	0.004305	0.0038869
TAAGA	8	18	0.0007029	0.0015901
TAAGC	4	6	0.0003514	0.00053
TAAGG	9	8	0.0007907	0.0007067
TAAGT	12	14	0.0010543	0.0012367
TAATA	165	115	0.0144966	0.010159
TAATC	13	18	0.0011422	0.0015901
TAATG	52	79	0.0045686	0.0069788
TAATT	128	122	0.0112458	0.0107774
TACAA	18	17	0.0015814	0.0015018
TACAC	27	6	0.0023722	0.00053
TACAG	7	0	0.000615	0
TACAT	28	59	0.00246	0.005212
TACCA	1	8	8.79e-05	0.0007067
TACCC	2	1	0.0001757	8.83e-05
TACCG	3	0	0.0002636	0
TACCT	4	1	0.0003514	8.83e-05
TACGA	6	5	0.0005271	0.0004417
TACGC	9	4	0.0007907	0.0003534
TACGG	6	1	0.0005271	8.83e-05
TACGT	12	18	0.0010543	0.0015901
TACTA	91	60	0.0079951	0.0053004
TACTC	22	21	0.0019329	0.0018551
TACTG	20	16	0.0017572	0.0014134
TACTT	23	25	0.0020207	0.0022085
TAGAA	26	19	0.0022843	0.0016784
TAGAC	12	15	0.0010543	0.0013251
TAGAG	21	26	0.001845	0.0022968
TAGAT	37	41	0.0032507	0.0036219
TAGCA	11	8	0.0009664	0.0007067
TAGCC	6	8	0.0005271	0.0007067
TAGCG	6	1	0.0005271	8.83e-05
TAGCT	29	55	0.0025479	0.0048587
TAGGA	2	0	0.0001757	0
TAGGC	2	1	0.0001757	8.83e-05
TAGGG	6	6	0.0005271	0.00053
TAGGT	5	8	0.0004393	0.0007067
TAGTA	42	27	0.00369	0.0023852
TAGTC	4	4	0.0003514	0.0003534
TAGTG	21	40	0.001845	0.0035336
TAGTT	88	46	0.0077315	0.0040636
TATAA	137	111	0.0120365	0.0098057
TATAC	54	71	0.0047443	0.0062721
TATAG	47	58	0.0041293	0.0051237
TATAT	109	80	0.0095765	0.0070671
TATCA	28	24	0.00246	0.0021201
TATCC	1	0	8.79e-05	0
TATCG	8	23	0.0007029	0.0020318
TATCT	31	30	0.0027236	0.0026502
TATGA	34	25	0.0029872	0.0022085
TATGC	18	12	0.0015814	0.0010601
TATGG	17	12	0.0014936	0.0010601
TATGT	37	28	0.0032507	0.0024735
TATTA	167	180	0.0146723	0.0159011
TATTC	24	29	0.0021086	0.0025618
TATTG	44	55	0.0038658	0.0048587
TATTT	119	91	0.0104551	0.0080389
TCAAA	1	1	8.79e-05	8.83e-05
TCAAG	1	0	8.79e-05	0
TCAAT	22	16	0.0019329	0.0014134
TCACA	7	1	0.000615	8.83e-05
TCACG	3	1	0.0002636	8.83e-05
TCACT	9	8	0.0007907	0.0007067
TCAGA	2	2	0.0001757	0.0001767
TCAGC	0	2	0	0.0001767
TCAGT	4	10	0.0003514	0.0008834
TCATA	21	23	0.001845	0.0020318
TCATC	6	10	0.0005271	0.0008834
TCATG	2	0	0.0001757	0
TCATT	20	17	0.0017572	0.0015018
TCCAA	2	0	0.0001757	0
TCCAC	1	5	8.79e-05	0.0004417
TCCAT	3	6	0.0002636	0.00053
TCCCG	0	1	0	8.83e-05
TCCCT	2	1	0.0001757	8.83e-05
TCCGC	1	0	8.79e-05	0
TCCGG	1	0	8.79e-05	0
TCCGT	2	0	0.0001757	0
TCCTC	1	0	8.79e-05	0
TCCTG	0	2	0	0.0001767
TCCTT	2	0	0.0001757	0
TCGAA	2	1	0.0001757	8.83e-05
TCGAG	3	4	0.0002636	0.0003534
TCGAT	7	7	0.000615	0.0006184
TCGCA	2	3	0.0001757	0.000265
TCGCG	4	2	0.0003514	0.0001767
TCGCT	14	7	0.00123	0.0006184
TCGGA	0	1	0	8.83e-05
TCGGC	0	1	0	8.83e-05
TCGGG	1	0	8.79e-05	0
TCGGT	0	7	0	0.0006184
TCGTA	2	5	0.0001757	0.0004417
TCGTG	6	12	0.0005271	0.0010601
TCGTT	11	1	0.0009664	8.83e-05
TCTAA	23	14	0.0020207	0.0012367
TCTAC	6	4	0.0005271	0.0003534
TCTAG	8	3	0.0007029	0.000265
TCTAT	40	50	0.0035143	0.004417
TCTCA	4	8	0.0003514	0.0007067
TCTCC	3	0	0.0002636	0
TCTCG	3	0	0.0002636	0
TCTCT	9	27	0.0007907	0.0023852
TCTGA	9	2	0.0007907	0.0001767
TCTGC	1	10	8.79e-05	0.0008834
TCTGG	2	7	0.0001757	0.0006184
TCTGT	7	0	0.000615	0
TCTTA	13	21	0.0011422	0.0018551
TCTTC	2	0	0.0001757	0
TCTTG	3	10	0.0002636	0.0008834
TCTTT	11	38	0.0009664	0.0033569
TGAAA	6	1	0.0005271	8.83e-05
TGAAC	6	6	0.0005271	0.00053
TGAAG	3	5	0.0002636	0.0004417
TGAAT	18	8	0.0015814	0.0007067
TGACA	10	6	0.0008786	0.00053
TGACG	2	3	0.0001757	0.000265
TGACT	15	2	0.0013179	0.0001767
TGAGA	3	2	0.0002636	0.0001767
TGAGC	2	0	0.0001757	0
TGAGG	4	4	0.0003514	0.0003534
TGAGT	11	15	0.0009664	0.0013251
TGATA	67	89	0.0058865	0.0078622
TGATC	3	0	0.0002636	0
TGATG	18	26	0.0015814	0.0022968
TGATT	59	47	0.0051836	0.0041519
TGCAA	6	3	0.0005271	0.000265
TGCAC	7	9	0.000615	0.0007951
TGCAG	2	0	0.0001757	0
TGCAT	9	26	0.0007907	0.0022968
TGCCG	1	1	8.79e-05	8.83e-05
TGCCT	4	0	0.0003514	0
TGCGA	2	1	0.0001757	8.83e-05
TGCGC	4	0	0.0003514	0
TGCGG	0	5	0	0.0004417
TGCGT	7	11	0.000615	0.0009717
TGCTA	22	22	0.0019329	0.0019435
TGCTC	2	4	0.0001757	0.0003534
TGCTG	2	6	0.0001757	0.00053
TGCTT	10	12	0.0008786	0.0010601
TGGAA	13	3	0.0011422	0.000265
TGGAC	2	14	0.0001757	0.0012367
TGGAG	2	5	0.0001757	0.0004417
TGGAT	11	11	0.0009664	0.0009717
TGGCA	4	0	0.0003514	0
TGGCC	1	0	8.79e-05	0
TGGCG	2	7	0.0001757	0.0006184
TGGCT	14	5	0.00123	0.0004417
TGGGA	2	17	0.0001757	0.0015018
TGGGG	2	0	0.0001757	0
TGGGT	4	17	0.0003514	0.0015018
TGGTA	14	10	0.00123	0.0008834
TGGTC	2	1	0.0001757	8.83e-05
TGGTG	8	14	0.0007029	0.0012367
TGGTT	18	31	0.0015814	0.0027385
TGTAA	20	24	0.0017572	0.0021201
TGTAC	3	6	0.0002636	0.00053
TGTAG	4	9	0.0003514	0.0007951
TGTAT	30	8	0.0026357	0.0007067
TGTCA	2	6	0.0001757	0.00053
TGTCC	0	1	0	8.83e-05
TGTCG	6	7	0.0005271	0.0006184
TGTCT	8	3	0.0007029	0.000265
TGTGA	9	12	0.0007907	0.0010601
TGTGC	6	6	0.0005271	0.00053
TGTGG	4	10	0.0003514	0.0008834
TGTGT	21	28	0.001845	0.0024735
TGTTA	100	102	0.0087858	0.0090106
TGTTC	9	15	0.0007907	0.0013251
TGTTG	13	15	0.0011422	0.0013251
TGTTT	40	60	0.0035143	0.0053004
TTAAA	56	77	0.00492	0.0068021
TTAAC	20	19	0.0017572	0.0016784
TTAAG	6	7	0.0005271	0.0006184
TTAAT	122	116	0.0107187	0.0102473
TTACA	41	40	0.0036022	0.0035336
TTACC	6	7	0.0005271	0.0006184
TTACG	17	15	0.0014936	0.0013251
TTACT	69	43	0.0060622	0.0037986
TTAGA	65	52	0.0057108	0.0045936
TTAGC	20	41	0.0017572	0.0036219
TTAGG	7	2	0.000615	0.0001767
TTAGT	56	31	0.00492	0.0027385
TTATA	165	148	0.0144966	0.0130742
TTATC	26	29	0.0022843	0.0025618
TTATG	43	43	0.0037779	0.0037986
TTATT	158	178	0.0138816	0.0157244
TTCAA	7	7	0.000615	0.0006184
TTCAC	6	0	0.0005271	0
TTCAG	1	6	8.79e-05	0.00053
TTCAT	20	8	0.0017572	0.0007067
TTCCA	2	0	0.0001757	0
TTCCC	1	1	8.79e-05	8.83e-05
TTCCG	4	0	0.0003514	0
TTCCT	0	2	0	0.0001767
TTCGA	5	3	0.0004393	0.000265
TTCGC	6	8	0.0005271	0.0007067
TTCGG	0	1	0	8.83e-05
TTCGT	7	0	0.000615	0
TTCTA	30	24	0.0026357	0.0021201
TTCTC	7	4	0.000615	0.0003534
TTCTG	7	8	0.000615	0.0007067
TTCTT	8	18	0.0007029	0.0015901
TTGAA	19	8	0.0016693	0.0007067
TTGAC	15	1	0.0013179	8.83e-05
TTGAG	6	6	0.0005271	0.00053
TTGAT	73	53	0.0064136	0.004682
TTGCA	9	12	0.0007907	0.0010601
TTGCC	3	0	0.0002636	0
TTGCG	7	12	0.000615	0.0010601
TTGCT	12	31	0.0010543	0.0027385
TTGGA	15	21	0.0013179	0.0018551
TTGGC	7	3	0.000615	0.000265
TTGGG	3	8	0.0002636	0.0007067
TTGGT	15	30	0.0013179	0.0026502
TTGTA	25	21	0.0021965	0.0018551
TTGTC	5	7	0.0004393	0.0006184
TTGTG	12	18	0.0010543	0.0015901
TTGTT	54	83	0.0047443	0.0073322
TTTAA	106	112	0.009313	0.009894
TTTAC	21	22	0.001845	0.0019435
TTTAG	34	24	0.0029872	0.0021201
TTTAT	146	149	0.0128273	0.0131625
TTTCA	14	1	0.00123	8.83e-05
TTTCC	1	0	8.79e-05	0
TTTCG	6	2	0.0005271	0.0001767
TTTCT	9	17	0.0007907	0.0015018
TTTGA	50	24	0.0043929	0.0021201
TTTGC	7	8	0.000615	0.0007067
TTTGG	16	24	0.0014057	0.0021201
TTTGT	33	48	0.0028993	0.0042403
TTTTA	131	119	0.0115094	0.0105124
TTTTC	8	2	0.0007029	0.0001767
TTTTG	30	33	0.0026357	0.0029152
TTTTT	54	43	0.0047443	0.0037986
AAAAAA	1	0	8.8e-05	0
AAAAAT	7	12	0.0006161	0.001062
AAAACT	3	0	0.0002641	0
AAAAGT	1	0	8.8e-05	0
AAAATA	21	5	0.0018484	0.0004425
AAAATC	2	1	0.000176	8.85e-05
AAAATG	0	1	0	8.85e-05
AAAATT	21	23	0.0018484	0.0020356
AAACAC	1	0	8.8e-05	0
AAACAT	2	0	0.000176	0
AAACGA	1	0	8.8e-05	0
AAACGT	1	0	8.8e-05	0
AAACTA	9	18	0.0007922	0.0015931
AAACTC	2	0	0.000176	0
AAACTG	1	0	8.8e-05	0
AAACTT	11	11	0.0009682	0.0009735
AAAGCT	1	0	8.8e-05	0
AAAGTG	2	0	0.000176	0
AAAGTT	5	4	0.0004401	0.000354
AAATAA	21	22	0.0018484	0.0019471
AAATAC	1	1	8.8e-05	8.85e-05
AAATAG	2	5	0.000176	0.0004425
AAATAT	21	21	0.0018484	0.0018586
AAATCA	2	8	0.000176	0.000708
AAATCT	1	1	8.8e-05	8.85e-05
AAATGA	1	8	8.8e-05	0.000708
AAATGG	1	0	8.8e-05	0
AAATGT	5	4	0.0004401	0.000354
AAATTA	23	30	0.0020245	0.0026551
AAATTC	4	1	0.0003521	8.85e-05
AAATTG	14	2	0.0012323	0.000177
AAATTT	32	40	0.0028167	0.0035401
AACAAC	1	0	8.8e-05	0
AACAAT	5	0	0.0004401	0
AACACA	2	3	0.000176	0.0002655
AACACG	1	0	8.8e-05	0
AACACT	6	2	0.0005281	0.000177
AACAGT	2	5	0.000176	0.0004425
AACATA	8	3	0.0007042	0.0002655
AACATG	2	0	0.000176	0
AACATT	11	8	0.0009682	0.000708
AACCAT	0	1	0	8.85e-05
AACCTT	1	0	8.8e-05	0
AACGAA	1	0	8.8e-05	0
AACGAT	1	0	8.8e-05	0
AACGCG	0	1	0	8.85e-05
AACGCT	2	1	0.000176	8.85e-05
AACGTG	1	0	8.8e-05	0
AACGTT	7	7	0.0006161	0.0006195
AACTAA	7	9	0.0006161	0.0007965
AACTAG	6	4	0.0005281	0.000354
AACTAT	25	23	0.0022005	0.0020356
AACTCA	2	0	0.000176	0
AACTCG	1	0	8.8e-05	0
AACTCT	6	7	0.0005281	0.0006195
AACTGA	1	0	8.8e-05	0
AACTGC	1	0	8.8e-05	0
AACTGG	1	7	8.8e-05	0.0006195
AACTGT	2	0	0.000176	0
AACTTA	8	10	0.0007042	0.000885
AACTTC	2	0	0.000176	0
AACTTG	7	10	0.0006161	0.000885
AACTTT	19	14	0.0016724	0.001239
AAGAAA	0	1	0	8.85e-05
AAGAAT	1	0	8.8e-05	0
AAGACG	0	1	0	8.85e-05
AAGACT	0	4	0	0.000354
AAGAGC	0	1	0	8.85e-05
AAGAGG	2	6	0.000176	0.000531
AAGATA	2	5	0.000176	0.0004425
AAGATG	0	2	0	0.000177
AAGATT	3	2	0.0002641	0.000177
AAGCAC	1	0	8.8e-05	0
AAGCTA	2	6	0.000176	0.000531
AAGCTT	2	0	0.000176	0
AAGGAG	2	0	0.000176	0
AAGGAT	1	0	8.8e-05	0
AAGGCC	4	5	0.0003521	0.0004425
AAGGGT	1	0	8.8e-05	0
AAGGTG	0	2	0	0.000177
AAGGTT	1	1	8.8e-05	8.85e-05
AAGTAA	0	1	0	8.85e-05
AAGTAT	1	0	8.8e-05	0
AAGTGG	2	0	0.000176	0
AAGTGT	3	0	0.0002641	0
AAGTTA	7	8	0.0006161	0.000708
AAGTTC	2	0	0.000176	0
AAGTTG	3	2	0.0002641	0.000177
AAGTTT	5	8	0.0004401	0.000708
AATAAA	33	17	0.0029047	0.0015046
AATAAC	5	13	0.0004401	0.0011505
AATAAG	6	3	0.0005281	0.0002655
AATAAT	51	43	0.004489	0.0038056
AATACA	7	2	0.0006161	0.000177
AATACC	0	1	0	8.85e-05
AATACG	2	1	0.000176	8.85e-05
AATACT	15	10	0.0013203	0.000885
AATAGA	1	10	8.8e-05	0.000885
AATAGC	10	0	0.0008802	0
AATAGG	5	1	0.0004401	8.85e-05
AATAGT	16	8	0.0014083	0.000708
AATATA	47	44	0.004137	0.0038941
AATATC	14	15	0.0012323	0.0013276
AATATG	9	9	0.0007922	0.0007965
AATATT	42	20	0.0036969	0.0017701
AATCAA	0	7	0	0.0006195
AATCAC	2	1	0.000176	8.85e-05
AATCAG	1	0	8.8e-05	0
AATCAT	5	6	0.0004401	0.000531
AATCGC	0	1	0	8.85e-05
AATCGG	0	1	0	8.85e-05
AATCGT	1	0	8.8e-05	0
AATCTA	3	4	0.0002641	0.000354
AATCTC	0	6	0	0.000531
AATCTT	5	2	0.0004401	0.000177
AATGAA	2	4	0.000176	0.000354
AATGAC	3	0	0.0002641	0
AATGAG	3	8	0.0002641	0.000708
AATGAT	17	35	0.0014963	0.0030976
AATGCA	2	6	0.000176	0.000531
AATGCC	1	0	8.8e-05	0
AATGCT	4	0	0.0003521	0
AATGGA	2	0	0.000176	0
AATGGC	1	0	8.8e-05	0
AATGGG	1	0	8.8e-05	0
AATGGT	3	4	0.0002641	0.000354
AATGTA	5	8	0.0004401	0.000708
AATGTC	2	2	0.000176	0.000177
AATGTG	0	8	0	0.000708
AATGTT	26	25	0.0022885	0.0022126
AATTAA	22	25	0.0019364	0.0022126
AATTAC	8	4	0.0007042	0.000354
AATTAG	16	8	0.0014083	0.000708
AATTAT	44	28	0.0038729	0.0024781
AATTCA	2	3	0.000176	0.0002655
AATTCG	1	1	8.8e-05	8.85e-05
AATTCT	9	11	0.0007922	0.0009735
AATTGA	12	7	0.0010562	0.0006195
AATTGC	4	14	0.0003521	0.001239
AATTGG	5	2	0.0004401	0.000177
AATTGT	5	10	0.0004401	0.000885
AATTTA	48	48	0.004225	0.0042482
AATTTC	4	4	0.0003521	0.000354
AATTTG	13	7	0.0011443	0.0006195
AATTTT	43	43	0.0037849	0.0038056
ACAAAC	1	1	8.8e-05	8.85e-05
ACAAAG	1	0	8.8e-05	0
ACAAAT	1	0	8.8e-05	0
ACAACA	1	0	8.8e-05	0
ACAACG	2	0	0.000176	0
ACAACT	4	2	0.0003521	0.000177
ACAATA	9	5	0.0007922	0.0004425
ACAATG	5	5	0.0004401	0.0004425
ACAATT	5	9	0.0004401	0.0007965
ACACAA	1	0	8.8e-05	0
ACACAC	0	2	0	0.000177
ACACAG	2	0	0.000176	0
ACACAT	2	7	0.000176	0.0006195
ACACGC	3	0	0.0002641	0
ACACGG	1	0	8.8e-05	0
ACACGT	1	0	8.8e-05	0
ACACTA	16	1	0.0014083	8.85e-05
ACACTC	2	4	0.000176	0.000354
ACACTG	8	2	0.0007042	0.000177
ACACTT	4	2	0.0003521	0.000177
ACAGCT	2	0	0.000176	0
ACAGTA	3	0	0.0002641	0
ACAGTC	1	1	8.8e-05	8.85e-05
ACAGTG	2	4	0.000176	0.000354
ACAGTT	6	1	0.0005281	8.85e-05
ACATAA	4	9	0.0003521	0.0007965
ACATAC	3	7	0.0002641	0.0006195
ACATAG	4	11	0.0003521	0.0009735
ACATAT	5	11	0.0004401	0.0009735
ACATCA	2	1	0.000176	8.85e-05
ACATCT	1	15	8.8e-05	0.0013276
ACATGA	2	6	0.000176	0.000531
ACATGG	4	0	0.0003521	0
ACATGT	3	0	0.0002641	0
ACATTA	17	11	0.0014963	0.0009735
ACATTG	13	8	0.0011443	0.000708
ACATTT	3	12	0.0002641	0.001062
ACCAAA	0	6	0	0.000531
ACCATA	0	1	0	8.85e-05
ACCATG	1	0	8.8e-05	0
ACCATT	0	2	0	0.000177
ACCCGC	0	1	0	8.85e-05
ACCCGT	2	0	0.000176	0
ACCCTT	1	0	8.8e-05	0
ACCGGA	1	0	8.8e-05	0
ACCGGT	2	0	0.000176	0
ACCGTG	1	0	8.8e-05	0
ACCTAA	1	1	8.8e-05	8.85e-05
ACCTGT	1	0	8.8e-05	0
ACCTTA	3	0	0.0002641	0
ACGAAC	1	0	8.8e-05	0
ACGAAT	1	2	8.8e-05	0.000177
ACGAGC	0	1	0	8.85e-05
ACGATA	6	1	0.0005281	8.85e-05
ACGATG	2	2	0.000176	0.000177
ACGCAA	1	0	8.8e-05	0
ACGCAT	2	0	0.000176	0
ACGCGA	1	2	8.8e-05	0.000177
ACGCGT	1	2	8.8e-05	0.000177
ACGCTA	5	3	0.0004401	0.0002655
ACGCTG	3	2	0.0002641	0.000177
ACGCTT	2	0	0.000176	0
ACGGAA	2	0	0.000176	0
ACGGAT	1	0	8.8e-05	0
ACGGCT	0	1	0	8.85e-05
ACGGGT	1	0	8.8e-05	0
ACGGTG	2	5	0.000176	0.0004425
ACGGTT	1	0	8.8e-05	0
ACGTAA	3	0	0.0002641	0
ACGTAG	0	1	0	8.85e-05
ACGTAT	5	5	0.0004401	0.0004425
ACGTCT	0	3	0	0.0002655
ACGTGA	1	0	8.8e-05	0
ACGTGG	2	0	0.000176	0
ACGTTA	12	14	0.0010562	0.001239
ACGTTC	0	1	0	8.85e-05
ACGTTG	1	0	8.8e-05	0
ACGTTT	2	1	0.000176	8.85e-05
ACTAAA	5	3	0.0004401	0.0002655
ACTAAC	6	2	0.0005281	0.000177
ACTAAG	1	0	8.8e-05	0
ACTAAT	14	12	0.0012323	0.001062
ACTACA	4	6	0.0003521	0.000531
ACTACG	4	1	0.0003521	8.85e-05
ACTACT	7	4	0.0006161	0.000354
ACTAGA	4	4	0.0003521	0.000354
ACTAGC	9	3	0.0007922	0.0002655
ACTAGG	1	0	8.8e-05	0
ACTAGT	23	16	0.0020245	0.0014161
ACTATA	36	29	0.0031687	0.0025666
ACTATC	8	4	0.0007042	0.000354
ACTATG	17	9	0.0014963	0.0007965
ACTATT	26	20	0.0022885	0.0017701
ACTCAA	3	0	0.0002641	0
ACTCAC	4	1	0.0003521	8.85e-05
ACTCAT	2	3	0.000176	0.0002655
ACTCGC	2	1	0.000176	8.85e-05
ACTCGG	0	1	0	8.85e-05
ACTCGT	4	5	0.0003521	0.0004425
ACTCTA	8	7	0.0007042	0.0006195
ACTCTC	4	5	0.0003521	0.0004425
ACTCTG	5	2	0.0004401	0.000177
ACTCTT	3	8	0.0002641	0.000708
ACTGAA	3	0	0.0002641	0
ACTGAC	2	2	0.000176	0.000177
ACTGAG	1	0	8.8e-05	0
ACTGAT	5	5	0.0004401	0.0004425
ACTGCA	0	3	0	0.0002655
ACTGCT	6	1	0.0005281	8.85e-05
ACTGGA	1	7	8.8e-05	0.0006195
ACTGGC	4	0	0.0003521	0
ACTGGG	1	0	8.8e-05	0
ACTGGT	6	2	0.0005281	0.000177
ACTGTA	2	0	0.000176	0
ACTGTC	1	5	8.8e-05	0.0004425
ACTGTG	4	6	0.0003521	0.000531
ACTGTT	6	4	0.0005281	0.000354
ACTTAA	1	10	8.8e-05	0.000885
ACTTAC	3	0	0.0002641	0
ACTTAG	1	4	8.8e-05	0.000354
ACTTAT	18	17	0.0015844	0.0015046
ACTTCA	2	0	0.000176	0
ACTTCG	1	0	8.8e-05	0
ACTTCT	1	4	8.8e-05	0.000354
ACTTGA	2	6	0.000176	0.000531
ACTTGC	4	5	0.0003521	0.0004425
ACTTGG	2	3	0.000176	0.0002655
ACTTGT	8	3	0.0007042	0.0002655
ACTTTA	15	3	0.0013203	0.0002655
ACTTTG	5	7	0.0004401	0.0006195
ACTTTT	11	9	0.0009682	0.0007965
AGAAAA	3	0	0.0002641	0
AGAAAC	1	0	8.8e-05	0
AGAAAT	1	7	8.8e-05	0.0006195
AGAACA	1	0	8.8e-05	0
AGAACT	3	6	0.0002641	0.000531
AGAATA	14	8	0.0012323	0.000708
AGAATT	6	2	0.0005281	0.000177
AGACAA	1	0	8.8e-05	0
AGACAC	0	2	0	0.000177
AGACAG	0	1	0	8.85e-05
AGACCC	1	0	8.8e-05	0
AGACGC	0	1	0	8.85e-05
AGACGT	1	0	8.8e-05	0
AGACTA	6	1	0.0005281	8.85e-05
AGACTG	3	5	0.0002641	0.0004425
AGACTT	1	10	8.8e-05	0.000885
AGAGAA	0	3	0	0.0002655
AGAGAG	0	2	0	0.000177
AGAGAT	1	3	8.8e-05	0.0002655
AGAGCT	1	11	8.8e-05	0.0009735
AGAGGC	13	11	0.0011443	0.0009735
AGAGGG	1	1	8.8e-05	8.85e-05
AGAGGT	1	0	8.8e-05	0
AGAGTA	0	5	0	0.0004425
AGAGTT	7	1	0.0006161	8.85e-05
AGATAA	4	7	0.0003521	0.0006195
AGATAC	4	1	0.0003521	8.85e-05
AGATAG	2	5	0.000176	0.0004425
AGATAT	7	10	0.0006161	0.000885
AGATCA	1	0	8.8e-05	0
AGATGA	2	3	0.000176	0.0002655
AGATGG	1	0	8.8e-05	0
AGATGT	0	1	0	8.85e-05
AGATTA	8	2	0.0007042	0.000177
AGATTC	1	0	8.8e-05	0
AGATTG	5	10	0.0004401	0.000885
AGATTT	12	17	0.0010562	0.0015046
AGCAAA	1	0	8.8e-05	0
AGCAAT	2	1	0.000176	8.85e-05
AGCACA	2	0	0.000176	0
AGCAGA	1	0	8.8e-05	0
AGCATA	1	0	8.8e-05	0
AGCATC	0	7	0	0.0006195
AGCATG	2	0	0.000176	0
AGCATT	3	0	0.0002641	0
AGCCAC	1	2	8.8e-05	0.000177
AGCCCT	1	0	8.8e-05	0
AGCCGA	1	0	8.8e-05	0
AGCCTA	2	6	0.000176	0.000531
AGCCTC	1	0	8.8e-05	0
AGCGAT	0	1	0	8.85e-05
AGCGCT	2	0	0.000176	0
AGCGTA	1	0	8.8e-05	0
AGCGTG	1	0	8.8e-05	0
AGCGTT	2	0	0.000176	0
AGCTAA	4	12	0.0003521	0.001062
AGCTAC	0	2	0	0.000177
AGCTAG	3	3	0.0002641	0.0002655
AGCTAT	5	26	0.0004401	0.0023011
AGCTCA	4	5	0.0003521	0.0004425
AGCTCC	2	11	0.000176	0.0009735
AGCTCT	8	2	0.0007042	0.000177
AGCTGG	0	6	0	0.000531
AGCTGT	1	1	8.8e-05	8.85e-05
AGCTTA	3	1	0.0002641	8.85e-05
AGCTTC	4	1	0.0003521	8.85e-05
AGCTTG	1	1	8.8e-05	8.85e-05
AGCTTT	4	8	0.0003521	0.000708
AGGAGT	2	0	0.000176	0
AGGATA	1	0	8.8e-05	0
AGGATT	2	0	0.000176	0
AGGCAT	1	0	8.8e-05	0
AGGCCT	6	5	0.0005281	0.0004425
AGGCTA	1	1	8.8e-05	8.85e-05
AGGCTG	2	1	0.000176	8.85e-05
AGGCTT	12	10	0.0010562	0.000885
AGGGAA	1	0	8.8e-05	0
AGGGAT	1	2	8.8e-05	0.000177
AGGGCT	3	4	0.0002641	0.000354
AGGGGA	1	0	8.8e-05	0
AGGGTA	1	4	8.8e-05	0.000354
AGGGTT	2	1	0.000176	8.85e-05
AGGTGA	2	0	0.000176	0
AGGTGT	1	2	8.8e-05	0.000177
AGGTTA	2	1	0.000176	8.85e-05
AGGTTG	0	7	0	0.0006195
AGGTTT	2	1	0.000176	8.85e-05
AGTAAA	0	3	0	0.0002655
AGTAAC	5	0	0.0004401	0
AGTAAT	17	9	0.0014963	0.0007965
AGTACA	3	3	0.0002641	0.0002655
AGTACT	3	1	0.0002641	8.85e-05
AGTAGA	1	3	8.8e-05	0.0002655
AGTAGC	1	0	8.8e-05	0
AGTAGG	0	2	0	0.000177
AGTAGT	5	5	0.0004401	0.0004425
AGTATA	10	0	0.0008802	0
AGTATC	1	1	8.8e-05	8.85e-05
AGTATG	1	0	8.8e-05	0
AGTATT	5	12	0.0004401	0.001062
AGTCAA	2	1	0.000176	8.85e-05
AGTCAG	1	1	8.8e-05	8.85e-05
AGTCAT	1	1	8.8e-05	8.85e-05
AGTCCA	1	0	8.8e-05	0
AGTCGA	3	0	0.0002641	0
AGTCTA	2	2	0.000176	0.000177
AGTCTT	0	5	0	0.0004425
AGTGAA	2	3	0.000176	0.0002655
AGTGAC	1	0	8.8e-05	0
AGTGAT	0	15	0	0.0013276
AGTGCA	3	0	0.0002641	0
AGTGGC	4	0	0.0003521	0
AGTGGG	0	5	0	0.0004425
AGTGGT	2	0	0.000176	0
AGTGTA	1	1	8.8e-05	8.85e-05
AGTGTG	4	6	0.0003521	0.000531
AGTGTT	14	19	0.0012323	0.0016816
AGTTAA	11	4	0.0009682	0.000354
AGTTAC	4	11	0.0003521	0.0009735
AGTTAG	10	4	0.0008802	0.000354
AGTTAT	11	9	0.0009682	0.0007965
AGTTCA	4	0	0.0003521	0
AGTTCC	5	0	0.0004401	0
AGTTCG	1	3	8.8e-05	0.0002655
AGTTCT	10	4	0.0008802	0.000354
AGTTGA	2	3	0.000176	0.0002655
AGTTGC	1	0	8.8e-05	0
AGTTGG	2	3	0.000176	0.0002655
AGTTGT	7	3	0.0006161	0.0002655
AGTTTA	15	16	0.0013203	0.0014161
AGTTTC	6	1	0.0005281	8.85e-05
AGTTTG	17	0	0.0014963	0
AGTTTT	19	18	0.0016724	0.0015931
ATAAAA	31	9	0.0027286	0.0007965
ATAAAC	8	5	0.0007042	0.0004425
ATAAAG	3	4	0.0002641	0.000354
ATAAAT	36	39	0.0031687	0.0034516
ATAACA	13	3	0.0011443	0.0002655
ATAACC	1	1	8.8e-05	8.85e-05
ATAACG	2	8	0.000176	0.000708
ATAACT	18	25	0.0015844	0.0022126
ATAAGA	2	7	0.000176	0.0006195
ATAAGC	3	0	0.0002641	0
ATAAGG	1	3	8.8e-05	0.0002655
ATAAGT	10	3	0.0008802	0.0002655
ATAATA	64	53	0.0056333	0.0046907
ATAATC	8	7	0.0007042	0.0006195
ATAATG	18	29	0.0015844	0.0025666
ATAATT	62	47	0.0054573	0.0041597
ATACAA	6	1	0.0005281	8.85e-05
ATACAC	8	0	0.0007042	0
ATACAG	6	0	0.0005281	0
ATACAT	7	23	0.0006161	0.0020356
ATACCA	1	2	8.8e-05	0.000177
ATACCG	1	0	8.8e-05	0
ATACCT	1	1	8.8e-05	8.85e-05
ATACGA	1	1	8.8e-05	8.85e-05
ATACGC	3	1	0.0002641	8.85e-05
ATACGG	1	0	8.8e-05	0
ATACGT	5	7	0.0004401	0.0006195
ATACTA	33	30	0.0029047	0.0026551
ATACTC	9	15	0.0007922	0.0013276
ATACTG	11	13	0.0009682	0.0011505
ATACTT	15	15	0.0013203	0.0013276
ATAGAA	7	7	0.0006161	0.0006195
ATAGAC	4	13	0.0003521	0.0011505
ATAGAG	2	12	0.000176	0.001062
ATAGAT	8	3	0.0007042	0.0002655
ATAGCA	2	3	0.000176	0.0002655
ATAGCC	1	0	8.8e-05	0
ATAGCG	3	1	0.0002641	8.85e-05
ATAGCT	12	24	0.0010562	0.0021241
ATAGGA	1	0	8.8e-05	0
ATAGGG	3	4	0.0002641	0.000354
ATAGGT	3	7	0.0002641	0.0006195
ATAGTA	11	17	0.0009682	0.0015046
ATAGTC	2	4	0.000176	0.000354
ATAGTG	5	9	0.0004401	0.0007965
ATAGTT	34	25	0.0029927	0.0022126
ATATAA	39	18	0.0034328	0.0015931
ATATAC	7	13	0.0006161	0.0011505
ATATAG	19	30	0.0016724	0.0026551
ATATAT	33	31	0.0029047	0.0027436
ATATCA	10	13	0.0008802	0.0011505
ATATCG	4	2	0.0003521	0.000177
ATATCT	9	7	0.0007922	0.0006195
ATATGA	8	8	0.0007042	0.000708
ATATGC	3	5	0.0002641	0.0004425
ATATGG	7	1	0.0006161	8.85e-05
ATATGT	13	3	0.0011443	0.0002655
ATATTA	60	54	0.0052812	0.0047792
ATATTC	7	11	0.0006161	0.0009735
ATATTG	17	8	0.0014963	0.000708
ATATTT	39	37	0.0034328	0.0032746
ATCAAA	0	1	0	8.85e-05
ATCAAT	8	8	0.0007042	0.000708
ATCACA	2	0	0.000176	0
ATCACG	1	1	8.8e-05	8.85e-05
ATCACT	3	6	0.0002641	0.000531
ATCAGA	1	0	8.8e-05	0
ATCAGT	3	0	0.0002641	0
ATCATA	9	9	0.0007922	0.0007965
ATCATC	5	10	0.0004401	0.000885
ATCATG	2	0	0.000176	0
ATCATT	4	7	0.0003521	0.0006195
ATCCTC	1	0	8.8e-05	0
ATCGAA	1	0	8.8e-05	0
ATCGAG	0	4	0	0.000354
ATCGAT	2	1	0.000176	8.85e-05
ATCGCG	0	1	0	8.85e-05
ATCGCT	3	0	0.0002641	0
ATCGGA	0	1	0	8.85e-05
ATCGGG	1	0	8.8e-05	0
ATCGGT	0	5	0	0.0004425
ATCGTA	1	5	8.8e-05	0.0004425
ATCGTG	0	7	0	0.0006195
ATCGTT	4	1	0.0003521	8.85e-05
ATCTAA	3	2	0.0002641	0.000177
ATCTAC	1	0	8.8e-05	0
ATCTAG	3	0	0.0002641	0
ATCTAT	13	26	0.0011443	0.0023011
ATCTCT	4	16	0.0003521	0.0014161
ATCTGA	4	0	0.0003521	0
ATCTGT	1	0	8.8e-05	0
ATCTTA	5	7	0.0004401	0.0006195
ATCTTG	2	5	0.000176	0.0004425
ATCTTT	7	13	0.0006161	0.0011505
ATGAAA	1	1	8.8e-05	8.85e-05
ATGAAC	0	3	0	0.0002655
ATGAAG	0	1	0	8.85e-05
ATGAAT	4	4	0.0003521	0.000354
ATGACA	1	0	8.8e-05	0
ATGACG	0	1	0	8.85e-05
ATGACT	5	0	0.0004401	0
ATGAGA	2	1	0.000176	8.85e-05
ATGAGG	1	0	8.8e-05	0
ATGAGT	5	8	0.0004401	0.000708
ATGATA	25	44	0.0022005	0.0038941
ATGATC	1	0	8.8e-05	0
ATGATG	7	9	0.0006161	0.0007965
ATGATT	18	15	0.0015844	0.0013276
ATGCAA	1	1	8.8e-05	8.85e-05
ATGCAC	1	0	8.8e-05	0
ATGCAT	3	12	0.0002641	0.001062
ATGCCG	1	1	8.8e-05	8.85e-05
ATGCCT	1	0	8.8e-05	0
ATGCGC	3	0	0.0002641	0
ATGCGT	3	3	0.0002641	0.0002655
ATGCTA	6	4	0.0005281	0.000354
ATGCTC	1	0	8.8e-05	0
ATGCTG	0	3	0	0.0002655
ATGCTT	6	0	0.0005281	0
ATGGAA	6	0	0.0005281	0
ATGGAC	1	0	8.8e-05	0
ATGGAT	3	0	0.0002641	0
ATGGCT	2	1	0.000176	8.85e-05
ATGGGA	1	5	8.8e-05	0.0004425
ATGGGT	3	8	0.0002641	0.000708
ATGGTA	5	1	0.0004401	8.85e-05
ATGGTC	1	1	8.8e-05	8.85e-05
ATGGTG	5	2	0.0004401	0.000177
ATGGTT	4	6	0.0003521	0.000531
ATGTAA	3	8	0.0002641	0.000708
ATGTAC	1	0	8.8e-05	0
ATGTAG	3	0	0.0002641	0
ATGTAT	12	6	0.0010562	0.000531
ATGTCA	1	1	8.8e-05	8.85e-05
ATGTCG	2	1	0.000176	8.85e-05
ATGTCT	2	2	0.000176	0.000177
ATGTGA	4	4	0.0003521	0.000354
ATGTGC	0	2	0	0.000177
ATGTGG	1	0	8.8e-05	0
ATGTGT	7	8	0.0006161	0.000708
ATGTTA	31	24	0.0027286	0.0021241
ATGTTC	2	1	0.000176	8.85e-05
ATGTTG	7	10	0.0006161	0.000885
ATGTTT	14	21	0.0012323	0.0018586
ATTAAA	21	30	0.0018484	0.0026551
ATTAAC	12	2	0.0010562	0.000177
ATTAAG	3	5	0.0002641	0.0004425
ATTAAT	33	27	0.0029047	0.0023896
ATTACA	21	25	0.0018484	0.0022126
ATTACC	3	7	0.0002641	0.0006195
ATTACG	4	8	0.0003521	0.000708
ATTACT	27	18	0.0023766	0.0015931
ATTAGA	29	28	0.0025526	0.0024781
ATTAGC	16	20	0.0014083	0.0017701
ATTAGG	1	1	8.8e-05	8.85e-05
ATTAGT	26	10	0.0022885	0.000885
ATTATA	57	41	0.0050172	0.0036286
ATTATC	8	11	0.0007042	0.0009735
ATTATG	13	11	0.0011443	0.0009735
ATTATT	53	62	0.0046651	0.0054872
ATTCAA	2	6	0.000176	0.000531
ATTCAC	1	0	8.8e-05	0
ATTCAG	0	6	0	0.000531
ATTCAT	5	7	0.0004401	0.0006195
ATTCCA	1	0	8.8e-05	0
ATTCCT	0	1	0	8.85e-05
ATTCGA	0	1	0	8.85e-05
ATTCGC	2	0	0.000176	0
ATTCGT	4	0	0.0003521	0
ATTCTA	17	16	0.0014963	0.0014161
ATTCTC	1	0	8.8e-05	0
ATTCTG	3	2	0.0002641	0.000177
ATTCTT	6	5	0.0005281	0.0004425
ATTGAA	6	5	0.0005281	0.0004425
ATTGAC	11	0	0.0009682	0
ATTGAG	4	5	0.0003521	0.0004425
ATTGAT	29	22	0.0025526	0.0019471
ATTGCA	1	5	8.8e-05	0.0004425
ATTGCC	2	0	0.000176	0
ATTGCG	3	7	0.0002641	0.0006195
ATTGCT	7	12	0.0006161	0.001062
ATTGGA	6	12	0.0005281	0.001062
ATTGGC	2	2	0.000176	0.000177
ATTGGG	1	0	8.8e-05	0
ATTGGT	6	9	0.0005281	0.0007965
ATTGTA	9	18	0.0007922	0.0015931
ATTGTC	1	1	8.8e-05	8.85e-05
ATTGTG	6	8	0.0005281	0.000708
ATTGTT	16	20	0.0014083	0.0017701
ATTTAA	53	51	0.0046651	0.0045137
ATTTAC	5	16	0.0004401	0.0014161
ATTTAG	11	14	0.0009682	0.001239
ATTTAT	50	23	0.004401	0.0020356
ATTTCA	6	0	0.0005281	0
ATTTCC	1	0	8.8e-05	0
ATTTCG	3	0	0.0002641	0
ATTTCT	1	15	8.8e-05	0.0013276
ATTTGA	20	16	0.0017604	0.0014161
ATTTGC	2	0	0.000176	0
ATTTGG	6	8	0.0005281	0.000708
ATTTGT	7	10	0.0006161	0.000885
ATTTTA	63	68	0.0055453	0.0060182
ATTTTC	5	1	0.0004401	8.85e-05
ATTTTG	11	1	0.0009682	8.85e-05
ATTTTT	31	21	0.0027286	0.0018586
CAAAAA	1	1	8.8e-05	8.85e-05
CAAAAT	1	0	8.8e-05	0
CAAACT	1	1	8.8e-05	8.85e-05
CAAAGT	1	0	8.8e-05	0
CAAATA	1	6	8.8e-05	0.000531
CAACAT	1	0	8.8e-05	0
CAACGT	2	0	0.000176	0
CAACTA	2	0	0.000176	0
CAACTT	4	2	0.0003521	0.000177
CAAGTT	1	0	8.8e-05	0
CAATAA	12	12	0.0010562	0.001062
CAATAC	3	2	0.0002641	0.000177
CAATAG	2	0	0.000176	0
CAATAT	9	6	0.0007922	0.000531
CAATCA	1	0	8.8e-05	0
CAATCT	0	1	0	8.85e-05
CAATGA	4	0	0.0003521	0
CAATGG	2	0	0.000176	0
CAATGT	5	5	0.0004401	0.0004425
CAATTA	9	1	0.0007922	8.85e-05
CAATTC	1	0	8.8e-05	0
CAATTG	2	9	0.000176	0.0007965
CAATTT	3	3	0.0002641	0.0002655
CACAAA	1	0	8.8e-05	0
CACAAT	2	0	0.000176	0
CACACA	0	2	0	0.000177
CACACT	1	0	8.8e-05	0
CACAGT	3	0	0.0002641	0
CACATA	2	7	0.000176	0.0006195
CACATG	1	0	8.8e-05	0
CACATT	4	3	0.0003521	0.0002655
CACCGG	1	0	8.8e-05	0
CACGAT	2	1	0.000176	8.85e-05
CACGCA	3	0	0.0002641	0
CACGGT	1	5	8.8e-05	0.0004425
CACGTA	2	0	0.000176	0
CACGTT	1	0	8.8e-05	0
CACTAA	5	1	0.0004401	8.85e-05
CACTAC	4	6	0.0003521	0.000531
CACTAG	2	0	0.000176	0
CACTAT	11	7	0.0009682	0.0006195
CACTCA	2	2	0.000176	0.000177
CACTCT	1	4	8.8e-05	0.000354
CACTGA	3	0	0.0002641	0
CACTGC	2	1	0.000176	8.85e-05
CACTGG	4	0	0.0003521	0
CACTGT	4	5	0.0003521	0.0004425
CACTTA	5	0	0.0004401	0
CACTTG	1	1	8.8e-05	8.85e-05
CACTTT	2	1	0.000176	8.85e-05
CAGAAT	2	0	0.000176	0
CAGAGC	1	0	8.8e-05	0
CAGAGG	0	2	0	0.000177
CAGCTC	1	0	8.8e-05	0
CAGCTT	2	2	0.000176	0.000177
CAGTAA	2	1	0.000176	8.85e-05
CAGTAC	2	0	0.000176	0
CAGTAT	1	0	8.8e-05	0
CAGTCA	1	1	8.8e-05	8.85e-05
CAGTCT	0	4	0	0.000354
CAGTGG	1	0	8.8e-05	0
CAGTGT	3	4	0.0002641	0.000354
CAGTTA	2	5	0.000176	0.0004425
CAGTTC	3	0	0.0002641	0
CAGTTG	0	1	0	8.85e-05
CAGTTT	2	0	0.000176	0
CATAAA	4	0	0.0003521	0
CATAAC	2	1	0.000176	8.85e-05
CATAAG	1	0	8.8e-05	0
CATAAT	9	11	0.0007922	0.0009735
CATACA	1	6	8.8e-05	0.000531
CATACG	1	0	8.8e-05	0
CATACT	5	8	0.0004401	0.000708
CATAGA	3	7	0.0002641	0.0006195
CATAGC	3	7	0.0002641	0.0006195
CATAGT	4	3	0.0003521	0.0002655
CATATA	8	13	0.0007042	0.0011505
CATATG	1	0	8.8e-05	0
CATATT	6	14	0.0005281	0.001239
CATCAA	1	0	8.8e-05	0
CATCAC	1	0	8.8e-05	0
CATCGA	1	0	8.8e-05	0
CATCGC	2	0	0.000176	0
CATCTA	2	16	0.000176	0.0014161
CATGAC	1	0	8.8e-05	0
CATGAG	2	0	0.000176	0
CATGAT	1	6	8.8e-05	0.000531
CATGGA	1	0	8.8e-05	0
CATGGT	3	2	0.0002641	0.000177
CATGTA	3	0	0.0002641	0
CATGTG	1	0	8.8e-05	0
CATGTT	3	0	0.0002641	0
CATTAA	4	0	0.0003521	0
CATTAC	12	15	0.0010562	0.0013276
CATTAG	11	15	0.0009682	0.0013276
CATTAT	9	2	0.0007922	0.000177
CATTGA	13	1	0.0011443	8.85e-05
CATTGC	4	2	0.0003521	0.000177
CATTGG	1	7	8.8e-05	0.0006195
CATTGT	5	4	0.0004401	0.000354
CATTTA	3	7	0.0002641	0.0006195
CATTTG	1	0	8.8e-05	0
CATTTT	2	9	0.000176	0.0007965
CCAAAT	0	6	0	0.000531
CCAACT	1	0	8.8e-05	0
CCAATT	1	0	8.8e-05	0
CCACGA	0	1	0	8.85e-05
CCACGG	0	4	0	0.000354
CCACTA	1	0	8.8e-05	0
CCACTC	0	2	0	0.000177
CCACTT	1	0	8.8e-05	0
CCATAC	1	0	8.8e-05	0
CCATAG	0	1	0	8.85e-05
CCATAT	2	0	0.000176	0
CCATCT	0	6	0	0.000531
CCATGA	1	0	8.8e-05	0
CCATTG	0	2	0	0.000177
CCCGAT	0	1	0	8.85e-05
CCCGCA	0	1	0	8.85e-05
CCCGTG	2	0	0.000176	0
CCCTAT	1	0	8.8e-05	0
CCCTTA	2	0	0.000176	0
CCCTTT	1	1	8.8e-05	8.85e-05
CCGATA	0	1	0	8.85e-05
CCGATT	1	0	8.8e-05	0
CCGCAT	0	1	0	8.85e-05
CCGCTA	1	0	8.8e-05	0
CCGCTG	0	1	0	8.85e-05
CCGGAA	1	0	8.8e-05	0
CCGGTG	3	0	0.0002641	0
CCGTAA	1	0	8.8e-05	0
CCGTGT	4	0	0.0003521	0
CCTAAC	0	6	0	0.000531
CCTAAG	2	0	0.000176	0
CCTAAT	1	1	8.8e-05	8.85e-05
CCTATC	1	0	8.8e-05	0
CCTATT	2	0	0.000176	0
CCTCCA	1	0	8.8e-05	0
CCTCTA	2	0	0.000176	0
CCTCTC	1	0	8.8e-05	0
CCTGAT	0	1	0	8.85e-05
CCTGGG	0	1	0	8.85e-05
CCTGTC	1	0	8.8e-05	0
CCTTAC	1	0	8.8e-05	0
CCTTAG	2	0	0.000176	0
CCTTAT	8	5	0.0007042	0.0004425
CCTTTA	2	1	0.000176	8.85e-05
CCTTTT	2	0	0.000176	0
CGAAAC	1	0	8.8e-05	0
CGAACA	1	1	8.8e-05	8.85e-05
CGAATA	1	2	8.8e-05	0.000177
CGAATG	0	2	0	0.000177
CGAATT	1	0	8.8e-05	0
CGACGT	1	0	8.8e-05	0
CGAGAC	1	0	8.8e-05	0
CGAGCT	0	1	0	8.85e-05
CGAGTA	0	3	0	0.0002655
CGAGTC	1	0	8.8e-05	0
CGAGTT	1	1	8.8e-05	8.85e-05
CGATAA	5	3	0.0004401	0.0002655
CGATAC	4	2	0.0003521	0.000177
CGATAG	2	2	0.000176	0.000177
CGATAT	1	0	8.8e-05	0
CGATGA	1	0	8.8e-05	0
CGATGT	1	3	8.8e-05	0.0002655
CGATTA	4	4	0.0003521	0.000354
CGATTT	1	1	8.8e-05	8.85e-05
CGCAAT	2	0	0.000176	0
CGCACA	0	2	0	0.000177
CGCATA	2	1	0.000176	8.85e-05
CGCATT	4	1	0.0003521	8.85e-05
CGCGAA	0	1	0	8.85e-05
CGCGAC	1	0	8.8e-05	0
CGCGAT	1	2	8.8e-05	0.000177
CGCGCA	1	0	8.8e-05	0
CGCGGT	2	0	0.000176	0
CGCGTA	0	2	0	0.000177
CGCGTG	1	0	8.8e-05	0
CGCGTT	0	1	0	8.85e-05
CGCTAA	8	7	0.0007042	0.0006195
CGCTAC	4	0	0.0003521	0
CGCTAG	2	0	0.000176	0
CGCTAT	3	3	0.0002641	0.0002655
CGCTCA	1	0	8.8e-05	0
CGCTGA	1	2	8.8e-05	0.000177
CGCTGC	1	0	8.8e-05	0
CGCTGG	1	0	8.8e-05	0
CGCTGT	4	7	0.0003521	0.0006195
CGCTTA	1	0	8.8e-05	0
CGCTTG	1	0	8.8e-05	0
CGCTTT	2	0	0.000176	0
CGGAAA	1	0	8.8e-05	0
CGGAAT	2	0	0.000176	0
CGGATT	1	1	8.8e-05	8.85e-05
CGGCTT	0	2	0	0.000177
CGGGAT	1	0	8.8e-05	0
CGGGTT	1	0	8.8e-05	0
CGGTAA	1	0	8.8e-05	0
CGGTAT	0	2	0	0.000177
CGGTGA	1	0	8.8e-05	0
CGGTGC	1	0	8.8e-05	0
CGGTGG	0	4	0	0.000354
CGGTGT	4	5	0.0003521	0.0004425
CGGTTA	1	1	8.8e-05	8.85e-05
CGGTTT	1	5	8.8e-05	0.0004425
CGTAAA	0	1	0	8.85e-05
CGTAAC	2	0	0.000176	0
CGTAAT	4	5	0.0003521	0.0004425
CGTAGA	1	2	8.8e-05	0.000177
CGTAGT	1	0	8.8e-05	0
[truncated: 1,403 more rows]
